# Supplementary material for: Kea show three signatures of domain-general statistical inference
Source: Nat Commun. 2020 Mar 3;11:828. doi: 10.1038/s41467-020-14695-1 (PMC7054307; doi:10.1038/s41467-020-14695-1)
Supplement: Supplementary file 5 — Supplementary Data 1 [file 41467_2020_14695_MOESM5_ESM.xlsx]

## Sheet: Blofeld
Name	Date	Time	Experiment	Condition	Block	Session	Trial	First Token Taken	Hand Trajectory	Jar Side	Chosen Token
Blofeld	2019-02-07	AM	1	1	Block 1	Session 1	Trial 1	B	P	BL	O		BR = black jar on the right
Blofeld	2019-02-07	AM	1	1	Block 1	Session 1	Trial 2	O	C	BR	O		BL = black jar on the left
Blofeld	2019-02-07	AM	1	1	Block 1	Session 1	Trial 3	B	C	BL	B
Blofeld	2019-02-07	AM	1	1	Block 1	Session 1	Trial 4	O	P	BR	B		B = black token taken first
Blofeld	2019-02-07	AM	1	1	Block 1	Session 1	Trial 5	B	C	BR	B		O = orange token taken first
Blofeld	2019-02-07	AM	1	1	Block 1	Session 1	Trial 6	B	P	BL	B
Blofeld	2019-02-07	AM	1	1	Block 1	Session 1	Trial 7	O	P	BR	B		C = hands crossed
Blofeld	2019-02-07	AM	1	1	Block 1	Session 1	Trial 8	O	C	BL	O		P = hands parallel
Blofeld	2019-02-07	AM	1	1	Block 1	Session 1	Trial 9	B	P	BL	O
Blofeld	2019-02-07	AM	1	1	Block 1	Session 1	Trial 10	O	C	BR	B
Blofeld	2019-02-07	PM	1	1	Block 1	Session 2	Trial 1	B	C	BL	O
Blofeld	2019-02-07	PM	1	1	Block 1	Session 2	Trial 2	O	C	BR	O
Blofeld	2019-02-07	PM	1	1	Block 1	Session 2	Trial 3	B	P	BR	O
Blofeld	2019-02-07	PM	1	1	Block 1	Session 2	Trial 4	O	C	BL	B
Blofeld	2019-02-07	PM	1	1	Block 1	Session 2	Trial 5	O	P	BR	O
Blofeld	2019-02-07	PM	1	1	Block 1	Session 2	Trial 6	B	P	BL	O
Blofeld	2019-02-07	PM	1	1	Block 1	Session 2	Trial 7	B	C	BR	B
Blofeld	2019-02-07	PM	1	1	Block 1	Session 2	Trial 8	O	C	BL	B
Blofeld	2019-02-07	PM	1	1	Block 1	Session 2	Trial 9	B	P	BL	B
Blofeld	2019-02-07	PM	1	1	Block 1	Session 2	Trial 10	O	P	BR	O
											10/20 CORRECT
Blofeld	2019-02-08	AM	1	1	Block 2	Session 1	Trial 1	B	C	BL	B
Blofeld	2019-02-08	AM	1	1	Block 2	Session 1	Trial 2	O	P	BR	B
Blofeld	2019-02-08	AM	1	1	Block 2	Session 1	Trial 3	B	C	BR	B
Blofeld	2019-02-08	AM	1	1	Block 2	Session 1	Trial 4	O	P	BL	O
Blofeld	2019-02-08	AM	1	1	Block 2	Session 1	Trial 5	O	C	BL	B
Blofeld	2019-02-08	AM	1	1	Block 2	Session 1	Trial 6	B	C	BR	B
Blofeld	2019-02-08	AM	1	1	Block 2	Session 1	Trial 7	B	P	BL	B
Blofeld	2019-02-08	AM	1	1	Block 2	Session 1	Trial 8	O	C	BR	B
Blofeld	2019-02-08	AM	1	1	Block 2	Session 1	Trial 9	B	P	BR	B
Blofeld	2019-02-08	AM	1	1	Block 2	Session 1	Trial 10	O	P	BL	O
Blofeld	2019-02-11	AM	1	1	Block 2	Session 2	Trial 1	O	P	BR	B
Blofeld	2019-02-11	AM	1	1	Block 2	Session 2	Trial 2	O	P	BL	O
Blofeld	2019-02-11	AM	1	1	Block 2	Session 2	Trial 3	B	C	BL	B
Blofeld	2019-02-11	AM	1	1	Block 2	Session 2	Trial 4	B	P	BR	B
Blofeld	2019-02-11	AM	1	1	Block 2	Session 2	Trial 5	O	C	BL	O
Blofeld	2019-02-11	AM	1	1	Block 2	Session 2	Trial 6	B	P	BL	B
Blofeld	2019-02-11	AM	1	1	Block 2	Session 2	Trial 7	O	C	BR	O
Blofeld	2019-02-11	AM	1	1	Block 2	Session 2	Trial 8	B	C	BL	O
Blofeld	2019-02-11	AM	1	1	Block 2	Session 2	Trial 9	O	P	BR	O
Blofeld	2019-02-11	AM	1	1	Block 2	Session 2	Trial 10	B	C	BR	B
											13/20 CORRECT
Blofeld	2019-02-12	AM	1	1	Block 3	Session 1	Trial 1	B	P	BR	B
Blofeld	2019-02-12	AM	1	1	Block 3	Session 1	Trial 2	B	P	BL	O
Blofeld	2019-02-12	AM	1	1	Block 3	Session 1	Trial 3	O	C	BR	B
Blofeld	2019-02-12	AM	1	1	Block 3	Session 1	Trial 4	B	C	BL	O
Blofeld	2019-02-12	AM	1	1	Block 3	Session 1	Trial 5	B	P	BR	B
Blofeld	2019-02-12	AM	1	1	Block 3	Session 1	Trial 6	O	C	BR	O
Blofeld	2019-02-12	AM	1	1	Block 3	Session 1	Trial 7	O	C	BL	B
Blofeld	2019-02-12	AM	1	1	Block 3	Session 1	Trial 8	B	P	BR	O
Blofeld	2019-02-12	AM	1	1	Block 3	Session 1	Trial 9	O	C	BL	B
Blofeld	2019-02-12	AM	1	1	Block 3	Session 1	Trial 10	O	P	BL	O
Blofeld	2019-02-13	AM	1	1	Block 3	Session 2	Trial 1	B	P	BR	B
Blofeld	2019-02-13	AM	1	1	Block 3	Session 2	Trial 2	O	P	BL	O
Blofeld	2019-02-13	AM	1	1	Block 3	Session 2	Trial 3	O	C	BL	B
Blofeld	2019-02-13	AM	1	1	Block 3	Session 2	Trial 4	B	C	BR	B
Blofeld	2019-02-13	AM	1	1	Block 3	Session 2	Trial 5	O	P	BR	B
Blofeld	2019-02-13	AM	1	1	Block 3	Session 2	Trial 6	O	C	BL	B
Blofeld	2019-02-13	AM	1	1	Block 3	Session 2	Trial 7	B	P	BL	O
Blofeld	2019-02-13	AM	1	1	Block 3	Session 2	Trial 8	O	C	BR	B
Blofeld	2019-02-13	AM	1	1	Block 3	Session 2	Trial 9	B	C	BR	B
Blofeld	2019-02-14	AM	1	1	Block 3	Session 2	Trial 10	B	P	BL	B
											13/20 CORRECT
Blofeld	2019-02-13	AM	1	1	Block 4	Session 1	Trial 1	B	P	BR	B
Blofeld	2019-02-13	AM	1	1	Block 4	Session 1	Trial 2	O	P	BL	O
Blofeld	2019-02-13	AM	1	1	Block 4	Session 1	Trial 3	O	C	BR	B
Blofeld	2019-02-13	AM	1	1	Block 4	Session 1	Trial 4	B	C	BL	B
Blofeld	2019-02-13	AM	1	1	Block 4	Session 1	Trial 5	B	P	BR	B
Blofeld	2019-02-13	AM	1	1	Block 4	Session 1	Trial 6	O	C	BR	O
Blofeld	2019-02-13	AM	1	1	Block 4	Session 1	Trial 7	B	C	BL	B
Blofeld	2019-02-13	AM	1	1	Block 4	Session 1	Trial 8	B	P	BL	B
Blofeld	2019-02-13	AM	1	1	Block 4	Session 1	Trial 9	O	C	BR	B
Blofeld	2019-02-13	AM	1	1	Block 4	Session 1	Trial 10	O	P	BL	O
Blofeld	2019-02-14	AM	1	1	Block 4	Session 2	Trial 1	B	C	BL	O
Blofeld	2019-02-14	AM	1	1	Block 4	Session 2	Trial 2	O	P	BR	B
Blofeld	2019-02-14	AM	1	1	Block 4	Session 2	Trial 3	O	C	BR	B
Blofeld	2019-02-14	AM	1	1	Block 4	Session 2	Trial 4	B	C	BL	O
Blofeld	2019-02-14	AM	1	1	Block 4	Session 2	Trial 5	B	P	BR	B
Blofeld	2019-02-14	AM	1	1	Block 4	Session 2	Trial 6	O	C	BL	B
Blofeld	2019-02-14	AM	1	1	Block 4	Session 2	Trial 7	O	P	BL	O
Blofeld	2019-02-14	AM	1	1	Block 4	Session 2	Trial 8	B	C	BR	B
Blofeld	2019-02-14	AM	1	1	Block 4	Session 2	Trial 9	O	P	BR	B
Blofeld	2019-02-14	AM	1	1	Block 4	Session 2	Trial 10	B	P	BL	B
											14/20 CORRECT
Blofeld	2019-02-15	AM	1	1	Block 5	Session 1	Trial 1	B	P	BL	B
Blofeld	2019-02-15	AM	1	1	Block 5	Session 1	Trial 2	O	P	BR	O
Blofeld	2019-02-15	AM	1	1	Block 5	Session 1	Trial 3	B	C	BR	B
Blofeld	2019-02-15	AM	1	1	Block 5	Session 1	Trial 4	O	P	BL	O
Blofeld	2019-02-15	AM	1	1	Block 5	Session 1	Trial 5	O	C	BL	O
Blofeld	2019-02-15	AM	1	1	Block 5	Session 1	Trial 6	B	P	BR	B
Blofeld	2019-02-15	AM	1	1	Block 5	Session 1	Trial 7	O	C	BR	B
Blofeld	2019-02-15	AM	1	1	Block 5	Session 1	Trial 8	B	P	BL	O
Blofeld	2019-02-15	AM	1	1	Block 5	Session 1	Trial 9	B	C	BL	B
Blofeld	2019-02-15	AM	1	1	Block 5	Session 2	Trial 10	O	C	BR	B
Blofeld	2019-02-18	AM	1	1	Block 5	Session 2	Trial 1	B	P	BR	B
Blofeld	2019-02-18	AM	1	1	Block 5	Session 2	Trial 2	O	C	BL	B
Blofeld	2019-02-18	AM	1	1	Block 5	Session 2	Trial 3	B	C	BR	B
Blofeld	2019-02-18	AM	1	1	Block 5	Session 2	Trial 4	O	P	BL	O
Blofeld	2019-02-18	AM	1	1	Block 5	Session 2	Trial 5	O	P	BR	B
Blofeld	2019-02-18	AM	1	1	Block 5	Session 2	Trial 6	B	C	BR	B
Blofeld	2019-02-18	AM	1	1	Block 5	Session 2	Trial 7	O	P	BL	O
Blofeld	2019-02-18	AM	1	1	Block 5	Session 2	Trial 8	B	C	BL	O
Blofeld	2019-02-18	AM	1	1	Block 5	Session 2	Trial 9	O	C	BR	B
Blofeld	2019-02-18	AM	1	1	Block 5	Session 2	Trial 10	B	P	BL	B
											14/20 CORRECT
Blofeld	2019-02-19	AM	1	1	Block 6	Session 1	Trial 1	B	P	BL	B
Blofeld	2019-02-19	AM	1	1	Block 6	Session 1	Trial 2	B	C	BR	B
Blofeld	2019-02-19	AM	1	1	Block 6	Session 1	Trial 3	O	P	BR	O
Blofeld	2019-02-19	AM	1	1	Block 6	Session 1	Trial 4	B	C	BL	B
Blofeld	2019-02-19	AM	1	1	Block 6	Session 1	Trial 5	O	P	BR	B
Blofeld	2019-02-19	AM	1	1	Block 6	Session 1	Trial 6	B	P	BL	B
Blofeld	2019-02-19	AM	1	1	Block 6	Session 1	Trial 7	O	C	BL	B
Blofeld	2019-02-19	AM	1	1	Block 6	Session 1	Trial 8	B	P	BR	B
Blofeld	2019-02-19	AM	1	1	Block 6	Session 1	Trial 9	O	C	BR	O
Blofeld	2019-02-19	AM	1	1	Block 6	Session 2	Trial 10	O	C	BL	B
Blofeld	2019-02-20	AM	1	1	Block 6	Session 2	Trial 1	O	P	BL	B
Blofeld	2019-02-20	AM	1	1	Block 6	Session 2	Trial 2	O	C	BR	O
Blofeld	2019-02-20	AM	1	1	Block 6	Session 2	Trial 3	B	C	BL	B
Blofeld	2019-02-20	AM	1	1	Block 6	Session 2	Trial 4	B	P	BR	B
Blofeld	2019-02-20	AM	1	1	Block 6	Session 2	Trial 5	O	P	BL	O
Blofeld	2019-02-20	AM	1	1	Block 6	Session 2	Trial 6	O	C	BR	B
Blofeld	2019-02-20	AM	1	1	Block 6	Session 2	Trial 7	B	C	BL	B
Blofeld	2019-02-20	AM	1	1	Block 6	Session 2	Trial 8	O	P	BR	O
Blofeld	2019-02-20	AM	1	1	Block 6	Session 2	Trial 9	B	P	BL	B
Blofeld	2019-02-20	AM	1	1	Block 6	Session 2	Trial 10	B	C	BR	B
											15/20 CORRECT
Blofeld	2019-02-21	AM	1	1	Block 7	Session 1	Trial 1	O	P	BL	B
Blofeld	2019-02-21	AM	1	1	Block 7	Session 1	Trial 2	O	C	BR	B
Blofeld	2019-02-21	AM	1	1	Block 7	Session 1	Trial 3	B	C	BL	B
Blofeld	2019-02-21	AM	1	1	Block 7	Session 1	Trial 4	B	P	BR	O
Blofeld	2019-02-21	AM	1	1	Block 7	Session 1	Trial 5	O	P	BL	B
Blofeld	2019-02-21	AM	1	1	Block 7	Session 1	Trial 6	O	C	BR	B
Blofeld	2019-02-21	AM	1	1	Block 7	Session 1	Trial 7	B	C	BL	B
Blofeld	2019-02-21	AM	1	1	Block 7	Session 1	Trial 8	O	P	BR	B
Blofeld	2019-02-21	AM	1	1	Block 7	Session 1	Trial 9	B	P	BL	B
Blofeld	2019-02-21	AM	1	1	Block 7	Session 2	Trial 10	B	C	BR	B
Blofeld	2019-02-26	AM	1	1	Block 7	Session 2	Trial 1	B	P	BR	B
Blofeld	2019-02-26	AM	1	1	Block 7	Session 2	Trial 2	O	C	BL	B
Blofeld	2019-02-26	AM	1	1	Block 7	Session 2	Trial 3	B	C	BR	O
Blofeld	2019-02-26	AM	1	1	Block 7	Session 2	Trial 4	O	P	BL	B
Blofeld	2019-02-26	AM	1	1	Block 7	Session 2	Trial 5	B	C	BL	B
Blofeld	2019-02-26	AM	1	1	Block 7	Session 2	Trial 6	O	P	BR	O
Blofeld	2019-02-26	AM	1	1	Block 7	Session 2	Trial 7	O	C	BL	B
Blofeld	2019-02-26	AM	1	1	Block 7	Session 2	Trial 8	B	C	BR	O
Blofeld	2019-02-26	AM	1	1	Block 7	Session 2	Trial 9	O	P	BL	B
Blofeld	2019-02-26	AM	1	1	Block 7	Session 2	Trial 10	B	P	BR	O
											15/20 CORRECT
Blofeld	2019-02-27	AM	1	1	Block 8	Session 1	Trial 1	B	C	BL	B
Blofeld	2019-02-27	AM	1	1	Block 8	Session 1	Trial 2	B	C	BR	O
Blofeld	2019-02-27	AM	1	1	Block 8	Session 1	Trial 3	O	P	BR	B
Blofeld	2019-02-27	AM	1	1	Block 8	Session 1	Trial 4	B	P	BL	O
Blofeld	2019-02-27	AM	1	1	Block 8	Session 1	Trial 5	0	C	BR	O
Blofeld	2019-02-27	AM	1	1	Block 8	Session 1	Trial 6	B	P	BL	O
Blofeld	2019-02-27	AM	1	1	Block 8	Session 1	Trial 7	O	P	BL	O
Blofeld	2019-02-27	AM	1	1	Block 8	Session 1	Trial 8	B	C	BR	B
Blofeld	2019-02-27	AM	1	1	Block 8	Session 1	Trial 9	O	C	BL	B
Blofeld	2019-02-27	AM	1	1	Block 8	Session 2	Trial 10	O	P	BR	B
Blofeld	2019-02-28	AM	1	1	Block 8	Session 2	Trial 1	B	C	BL	O
Blofeld	2019-02-28	AM	1	1	Block 8	Session 2	Trial 2	B	P	BR	B
Blofeld	2019-02-28	AM	1	1	Block 8	Session 2	Trial 3	O	C	BR	B
Blofeld	2019-02-28	AM	1	1	Block 8	Session 2	Trial 4	O	C	BL	B
Blofeld	2019-02-28	AM	1	1	Block 8	Session 2	Trial 5	B	P	BR	B
Blofeld	2019-02-28	AM	1	1	Block 8	Session 2	Trial 6	B	P	BL	O
Blofeld	2019-02-28	AM	1	1	Block 8	Session 2	Trial 7	O	C	BR	O
Blofeld	2019-02-28	AM	1	1	Block 8	Session 2	Trial 8	O	C	BL	O
Blofeld	2019-02-28	AM	1	1	Block 8	Session 2	Trial 9	B	P	BL	B
Blofeld	2019-02-28	AM	1	1	Block 8	Session 2	Trial 10	O	P	BR	B
											11/20 CORRECT
Blofeld	2019-03-01	AM	1	1	Block 9	Session 1	Trial 1	B	P	BL	B
Blofeld	2019-03-01	AM	1	1	Block 9	Session 1	Trial 2	O	P	BR	O
Blofeld	2019-03-01	AM	1	1	Block 9	Session 1	Trial 3	B	C	BR	B
Blofeld	2019-03-01	AM	1	1	Block 9	Session 1	Trial 4	O	P	BL	B
Blofeld	2019-03-01	AM	1	1	Block 9	Session 1	Trial 5	O	C	BL	B
Blofeld	2019-03-01	AM	1	1	Block 9	Session 1	Trial 6	B	P	BR	B
Blofeld	2019-03-01	AM	1	1	Block 9	Session 1	Trial 7	O	C	BR	B
Blofeld	2019-03-01	AM	1	1	Block 9	Session 1	Trial 8	B	P	BL	B
Blofeld	2019-03-01	AM	1	1	Block 9	Session 1	Trial 9	B	C	BL	O
Blofeld	2019-03-01	AM	1	1	Block 9	Session 2	Trial 10	O	C	BR	O
Blofeld	2019-03-06	AM	1	1	Block 9	Session 2	Trial 1	B	C	BL	O
Blofeld	2019-03-06	AM	1	1	Block 9	Session 2	Trial 2	O	C	BR	O
Blofeld	2019-03-06	AM	1	1	Block 9	Session 2	Trial 3	B	P	BR	B
Blofeld	2019-03-06	AM	1	1	Block 9	Session 2	Trial 4	B	C	BL	B
Blofeld	2019-03-06	AM	1	1	Block 9	Session 2	Trial 5	O	P	BR	B
Blofeld	2019-03-06	AM	1	1	Block 9	Session 2	Trial 6	O	P	BL	B
Blofeld	2019-03-06	AM	1	1	Block 9	Session 2	Trial 7	B	C	BL	B
Blofeld	2019-03-06	AM	1	1	Block 9	Session 2	Trial 8	O	C	BR	O
Blofeld	2019-03-06	AM	1	1	Block 9	Session 2	Trial 9	B	P	BR	B
Blofeld	2019-03-06	AM	1	1	Block 9	Session 2	Trial 10	O	P	BL	B
											14/20 CORRECT
Blofeld	2019-03-07	AM	1	1	Block 10	Session 1	Trial 1	O	C	BL	B
Blofeld	2019-03-07	AM	1	1	Block 10	Session 1	Trial 2	B	C	BR	B
Blofeld	2019-03-07	AM	1	1	Block 10	Session 1	Trial 3	B	P	BR	B
Blofeld	2019-03-07	AM	1	1	Block 10	Session 1	Trial 4	O	P	BL	O
Blofeld	2019-03-07	AM	1	1	Block 10	Session 1	Trial 5	B	C	BL	B
Blofeld	2019-03-07	AM	1	1	Block 10	Session 1	Trial 6	O	P	BR	B
Blofeld	2019-03-07	AM	1	1	Block 10	Session 1	Trial 7	B	P	BL	O
Blofeld	2019-03-07	AM	1	1	Block 10	Session 1	Trial 8	O	C	BL	B
Blofeld	2019-03-07	AM	1	1	Block 10	Session 1	Trial 9	O	P	BR	B
Blofeld	2019-03-07	AM	1	1	Block 10	Session 2	Trial 10	B	C	BR	B
Blofeld	2019-03-11	AM	1	1	Block 10	Session 2	Trial 1	B	P	BR	B
Blofeld	2019-03-11	AM	1	1	Block 10	Session 2	Trial 2	O	C	BL	O
Blofeld	2019-03-11	AM	1	1	Block 10	Session 2	Trial 3	B	C	BR	B
Blofeld	2019-03-11	AM	1	1	Block 10	Session 2	Trial 4	O	P	BL	O
Blofeld	2019-03-11	AM	1	1	Block 10	Session 2	Trial 5	O	P	BR	B
Blofeld	2019-03-11	AM	1	1	Block 10	Session 2	Trial 6	B	C	BR	O
Blofeld	2019-03-11	AM	1	1	Block 10	Session 2	Trial 7	O	P	BL	B
Blofeld	2019-03-11	AM	1	1	Block 10	Session 2	Trial 8	B	C	BL	B
Blofeld	2019-03-11	AM	1	1	Block 10	Session 2	Trial 9	O	C	BR	B
Blofeld	2019-03-12	AM	1	1	Block 10	Session 2	Trial 10	B	P	BL	B
											15/20 CORRECT
Blofeld	2019-03-12	AM	1	1	Block 11	Session 1	Trial 1	B	P	BL	B
Blofeld	2019-03-12	AM	1	1	Block 11	Session 1	Trial 2	B	C	BR	B
Blofeld	2019-03-12	AM	1	1	Block 11	Session 1	Trial 3	O	C	BL	B
Blofeld	2019-03-12	AM	1	1	Block 11	Session 1	Trial 4	B	P	BR	B
Blofeld	2019-03-12	AM	1	1	Block 11	Session 1	Trial 5	O	P	BL	B
Blofeld	2019-03-12	AM	1	1	Block 11	Session 1	Trial 6	O	C	BR	B
Blofeld	2019-03-12	AM	1	1	Block 11	Session 1	Trial 7	B	P	BR	B
Blofeld	2019-03-12	AM	1	1	Block 11	Session 1	Trial 8	O	C	BL	B
Blofeld	2019-03-12	AM	1	1	Block 11	Session 1	Trial 9	B	C	BR	B
Blofeld	2019-03-12	AM	1	1	Block 11	Session 2	Trial 10	O	P	BL	B
Blofeld	2019-03-12	AM	1	1	Block 11	Session 2	Trial 1	O	C	BR	B
Blofeld	2019-03-12	AM	1	1	Block 11	Session 2	Trial 2	O	P	BR	B
Blofeld	2019-03-12	AM	1	1	Block 11	Session 2	Trial 3	B	C	BL	B
Blofeld	2019-03-12	AM	1	1	Block 11	Session 2	Trial 4	B	P	BL	B
Blofeld	2019-03-12	AM	1	1	Block 11	Session 2	Trial 5	O	P	BR	O
Blofeld	2019-03-12	AM	1	1	Block 11	Session 2	Trial 6	B	C	BL	B
Blofeld	2019-03-12	AM	1	1	Block 11	Session 2	Trial 7	B	P	BL	O
Blofeld	2019-03-12	AM	1	1	Block 11	Session 2	Trial 8	O	C	BR	B
Blofeld	2019-03-12	AM	1	1	Block 11	Session 2	Trial 9	O	C	BL	B
Blofeld	2019-03-12	AM	1	1	Block 11	Session 2	Trial 10	B	P	BR	B
											18/20 CORRECT
Blofeld	2019-03-13	AM	1	2	Block 1	Session 1	Trial 1	B	P	BL	O
Blofeld	2019-03-13	AM	1	2	Block 1	Session 1	Trial 2	O	P	BR	O
Blofeld	2019-03-13	AM	1	2	Block 1	Session 1	Trial 3	B	C	BR	B
Blofeld	2019-03-13	AM	1	2	Block 1	Session 1	Trial 4	O	P	BL	B
Blofeld	2019-03-13	AM	1	2	Block 1	Session 1	Trial 5	O	C	BL	B
Blofeld	2019-03-13	AM	1	2	Block 1	Session 1	Trial 6	B	P	BR	B
Blofeld	2019-03-13	AM	1	2	Block 1	Session 1	Trial 7	O	C	BR	O
Blofeld	2019-03-13	AM	1	2	Block 1	Session 1	Trial 8	B	P	BL	B
Blofeld	2019-03-13	AM	1	2	Block 1	Session 1	Trial 9	B	C	BL	B
Blofeld	2019-03-13	AM	1	2	Block 1	Session 2	Trial 10	O	C	BR	B
Blofeld	2019-03-14	AM	1	2	Block 1	Session 2	Trial 1	B	C	BL	B
Blofeld	2019-03-14	AM	1	2	Block 1	Session 2	Trial 2	O	C	BR	B
Blofeld	2019-03-14	AM	1	2	Block 1	Session 2	Trial 3	B	P	BR	B
Blofeld	2019-03-14	AM	1	2	Block 1	Session 2	Trial 4	B	C	BL	B
Blofeld	2019-03-14	AM	1	2	Block 1	Session 2	Trial 5	O	P	BR	B
Blofeld	2019-03-14	AM	1	2	Block 1	Session 2	Trial 6	O	P	BL	O
Blofeld	2019-03-14	AM	1	2	Block 1	Session 2	Trial 7	B	C	BL	B
Blofeld	2019-03-14	AM	1	2	Block 1	Session 2	Trial 8	O	C	BR	O
Blofeld	2019-03-14	AM	1	2	Block 1	Session 2	Trial 9	B	P	BR	B
Blofeld	2019-03-14	AM	1	2	Block 1	Session 2	Trial 10	O	P	BL	O
											14/20 CORRECT
Blofeld	2019-03-18	AM	1	2	Block 2	Session 1	Trial 1	O	C	BR	B
Blofeld	2019-03-18	AM	1	2	Block 2	Session 1	Trial 2	O	P	BR	B
Blofeld	2019-03-18	AM	1	2	Block 2	Session 1	Trial 3	B	C	BL	B
Blofeld	2019-03-18	AM	1	2	Block 2	Session 1	Trial 4	B	P	BL	O
Blofeld	2019-03-18	AM	1	2	Block 2	Session 1	Trial 5	O	P	BR	B
Blofeld	2019-03-18	AM	1	2	Block 2	Session 1	Trial 6	B	C	BL	O
Blofeld	2019-03-18	AM	1	2	Block 2	Session 1	Trial 7	B	P	BL	B
Blofeld	2019-03-18	AM	1	2	Block 2	Session 1	Trial 8	O	C	BR	O
Blofeld	2019-03-18	AM	1	2	Block 2	Session 1	Trial 9	O	C	BL	B
Blofeld	2019-03-18	AM	1	2	Block 2	Session 2	Trial 10	B	P	BR	B
Blofeld	2019-03-19	AM	1	2	Block 2	Session 2	Trial 1	O	C	BR	O
Blofeld	2019-03-19	AM	1	2	Block 2	Session 2	Trial 2	O	P	BR	B
Blofeld	2019-03-19	AM	1	2	Block 2	Session 2	Trial 3	B	C	BL	B
Blofeld	2019-03-19	AM	1	2	Block 2	Session 2	Trial 4	B	P	BL	O
Blofeld	2019-03-19	AM	1	2	Block 2	Session 2	Trial 5	O	P	BR	B
Blofeld	2019-03-19	AM	1	2	Block 2	Session 2	Trial 6	B	C	BL	B
Blofeld	2019-03-19	AM	1	2	Block 2	Session 2	Trial 7	B	P	BL	B
Blofeld	2019-03-19	AM	1	2	Block 2	Session 2	Trial 8	O	C	BR	B
Blofeld	2019-03-19	AM	1	2	Block 2	Session 2	Trial 9	O	C	BL	B
Blofeld	2019-03-19	AM	1	2	Block 2	Session 2	Trial 10	B	P	BR	B
											15/20 CORRECT
Blofeld	2019-03-19	AM	1	2	Block 3	Session 1	Trial 1	B	P	BR	B
Blofeld	2019-03-19	AM	1	2	Block 3	Session 1	Trial 2	O	P	BL	O
Blofeld	2019-03-19	AM	1	2	Block 3	Session 1	Trial 3	O	C	BR	B
Blofeld	2019-03-19	AM	1	2	Block 3	Session 1	Trial 4	B	C	BL	B
Blofeld	2019-03-19	AM	1	2	Block 3	Session 1	Trial 5	B	P	BR	B
Blofeld	2019-03-19	AM	1	2	Block 3	Session 1	Trial 6	O	C	BR	B
Blofeld	2019-03-19	AM	1	2	Block 3	Session 1	Trial 7	B	C	BL	B
Blofeld	2019-03-19	AM	1	2	Block 3	Session 1	Trial 8	B	P	BL	O
Blofeld	2019-03-19	AM	1	2	Block 3	Session 1	Trial 9	O	C	BR	B
Blofeld	2019-03-19	AM	1	2	Block 3	Session 2	Trial 10	O	P	BL	B
Blofeld	2019-03-19	AM	1	2	Block 3	Session 2	Trial 1	B	C	BL	B
Blofeld	2019-03-19	AM	1	2	Block 3	Session 2	Trial 2	O	P	BR	B
Blofeld	2019-03-19	AM	1	2	Block 3	Session 2	Trial 3	O	C	BR	B
Blofeld	2019-03-19	AM	1	2	Block 3	Session 2	Trial 4	B	C	BL	B
Blofeld	2019-03-19	AM	1	2	Block 3	Session 2	Trial 5	B	P	BR	B
Blofeld	2019-03-19	AM	1	2	Block 3	Session 2	Trial 6	O	C	BL	B
Blofeld	2019-03-19	AM	1	2	Block 3	Session 2	Trial 7	O	P	BL	O
Blofeld	2019-03-19	AM	1	2	Block 3	Session 2	Trial 8	B	C	BR	B
Blofeld	2019-03-19	AM	1	2	Block 3	Session 2	Trial 9	O	P	BR	B
Blofeld	2019-03-19	AM	1	2	Block 3	Session 2	Trial 10	B	P	BL	O
											16/20 CORRECT
Blofeld	2019-03-20	AM	1	2	Block 4	Session 1	Trial 1	B	P	BR	B
Blofeld	2019-03-20	AM	1	2	Block 4	Session 1	Trial 2	B	P	BL	B
Blofeld	2019-03-20	AM	1	2	Block 4	Session 1	Trial 3	O	C	BR	B
Blofeld	2019-03-20	AM	1	2	Block 4	Session 1	Trial 4	B	C	BL	B
Blofeld	2019-03-20	AM	1	2	Block 4	Session 1	Trial 5	B	P	BR	B
Blofeld	2019-03-20	AM	1	2	Block 4	Session 1	Trial 6	O	C	BR	B
Blofeld	2019-03-20	AM	1	2	Block 4	Session 1	Trial 7	O	C	BL	O
Blofeld	2019-03-20	AM	1	2	Block 4	Session 1	Trial 8	B	P	BR	B
Blofeld	2019-03-20	AM	1	2	Block 4	Session 1	Trial 9	O	C	BL	B
Blofeld	2019-03-20	AM	1	2	Block 4	Session 2	Trial 10	O	P	BL	O
Blofeld	2019-03-20	AM	1	2	Block 4	Session 2	Trial 1	B	P	BR	B
Blofeld	2019-03-20	AM	1	2	Block 4	Session 2	Trial 2	O	P	BL	B
Blofeld	2019-03-20	AM	1	2	Block 4	Session 2	Trial 3	O	C	BL	B
Blofeld	2019-03-20	AM	1	2	Block 4	Session 2	Trial 4	B	C	BR	B
Blofeld	2019-03-20	AM	1	2	Block 4	Session 2	Trial 5	O	P	BR	B
Blofeld	2019-03-20	AM	1	2	Block 4	Session 2	Trial 6	O	C	BL	O
Blofeld	2019-03-20	AM	1	2	Block 4	Session 2	Trial 7	B	P	BL	O
Blofeld	2019-03-20	AM	1	2	Block 4	Session 2	Trial 8	O	C	BR	B
Blofeld	2019-03-20	AM	1	2	Block 4	Session 2	Trial 9	B	C	BR	B
Blofeld	2019-03-20	AM	1	2	Block 4	Session 2	Trial 10	B	P	BL	O
											15/20 CORRECT
Blofeld	2019-03-21	AM	1	2	Block 5	Session 1	Trial 1	B	C	BL	B
Blofeld	2019-03-21	AM	1	2	Block 5	Session 1	Trial 2	O	P	BR	B
Blofeld	2019-03-21	AM	1	2	Block 5	Session 1	Trial 3	B	C	BR	O
Blofeld	2019-03-21	AM	1	2	Block 5	Session 1	Trial 4	O	P	BL	B
Blofeld	2019-03-21	AM	1	2	Block 5	Session 1	Trial 5	O	C	BL	B
Blofeld	2019-03-21	AM	1	2	Block 5	Session 1	Trial 6	B	C	BR	B
Blofeld	2019-03-21	AM	1	2	Block 5	Session 1	Trial 7	B	P	BL	B
Blofeld	2019-03-21	AM	1	2	Block 5	Session 1	Trial 8	O	C	BR	B
Blofeld	2019-03-21	AM	1	2	Block 5	Session 1	Trial 9	B	P	BR	O
Blofeld	2019-03-21	AM	1	2	Block 5	Session 2	Trial 10	O	P	BL	B
Blofeld	2019-03-22	AM	1	2	Block 5	Session 2	Trial 1	O	P	BR	O
Blofeld	2019-03-22	AM	1	2	Block 5	Session 2	Trial 2	O	P	BL	B
Blofeld	2019-03-22	AM	1	2	Block 5	Session 2	Trial 3	B	C	BL	B
Blofeld	2019-03-22	AM	1	2	Block 5	Session 2	Trial 4	B	P	BR	O
Blofeld	2019-03-22	AM	1	2	Block 5	Session 2	Trial 5	O	C	BL	B
Blofeld	2019-03-22	AM	1	2	Block 5	Session 2	Trial 6	B	P	BL	B
Blofeld	2019-03-22	AM	1	2	Block 5	Session 2	Trial 7	O	C	BR	B
Blofeld	2019-03-22	AM	1	2	Block 5	Session 2	Trial 8	B	C	BL	B
Blofeld	2019-03-22	AM	1	2	Block 5	Session 2	Trial 9	O	P	BR	O
Blofeld	2019-03-22	AM	1	2	Block 5	Session 2	Trial 10	B	C	BR	B
											15/20 CORRECT
Blofeld	2019-03-22	AM	1	2	Block 6	Session 1	Trial 1	O	P	BR	B
Blofeld	2019-03-22	AM	1	2	Block 6	Session 1	Trial 2	O	C	BR	B
Blofeld	2019-03-22	AM	1	2	Block 6	Session 1	Trial 3	B	P	BL	B
Blofeld	2019-03-22	AM	1	2	Block 6	Session 1	Trial 4	O	C	BL	B
Blofeld	2019-03-22	AM	1	2	Block 6	Session 1	Trial 5	B	C	BR	B
Blofeld	2019-03-22	AM	1	2	Block 6	Session 1	Trial 6	B	P	BL	B
Blofeld	2019-03-22	AM	1	2	Block 6	Session 1	Trial 7	O	C	BL	B
Blofeld	2019-03-22	AM	1	2	Block 6	Session 1	Trial 8	B	P	BR	B
Blofeld	2019-03-22	AM	1	2	Block 6	Session 1	Trial 9	B	P	BL	B
Blofeld	2019-03-22	AM	1	2	Block 6	Session 2	Trial 10	O	C	BR	B
Blofeld	2019-03-22	AM	1	2	Block 6	Session 2	Trial 1	O	P	BR	B
Blofeld	2019-03-22	AM	1	2	Block 6	Session 2	Trial 2	B	P	BL	B
Blofeld	2019-03-22	AM	1	2	Block 6	Session 2	Trial 3	B	C	BL	O
Blofeld	2019-03-22	AM	1	2	Block 6	Session 2	Trial 4	O	C	BR	B
Blofeld	2019-03-22	AM	1	2	Block 6	Session 2	Trial 5	O	P	BR	B
Blofeld	2019-03-22	AM	1	2	Block 6	Session 2	Trial 6	B	P	BL	B
Blofeld	2019-03-22	AM	1	2	Block 6	Session 2	Trial 7	B	C	BR	B
Blofeld	2019-03-22	AM	1	2	Block 6	Session 2	Trial 8	O	C	BL	B
Blofeld	2019-03-22	AM	1	2	Block 6	Session 2	Trial 9	B	P	BR	O
Blofeld	2019-03-22	AM	1	2	Block 6	Session 2	Trial 10	O	C	BL	B
											18/20 CORRECT
Blofeld	2019-03-25	AM	1	3	Block 1	Session 1	Trial 1	B	P	BL	B
Blofeld	2019-03-25	AM	1	3	Block 1	Session 1	Trial 2	O	P	BR	B
Blofeld	2019-03-25	AM	1	3	Block 1	Session 1	Trial 3	B	C	BR	B
Blofeld	2019-03-25	AM	1	3	Block 1	Session 1	Trial 4	O	P	BL	B
Blofeld	2019-03-25	AM	1	3	Block 1	Session 1	Trial 5	O	C	BL	B
Blofeld	2019-03-25	AM	1	3	Block 1	Session 1	Trial 6	B	P	BR	B
Blofeld	2019-03-25	AM	1	3	Block 1	Session 1	Trial 7	O	C	BR	B
Blofeld	2019-03-25	AM	1	3	Block 1	Session 1	Trial 8	B	P	BL	O
Blofeld	2019-03-25	AM	1	3	Block 1	Session 1	Trial 9	B	C	BL	B
Blofeld	2019-03-25	AM	1	3	Block 1	Session 2	Trial 10	O	C	BR	O
Blofeld	2019-03-25	AM	1	3	Block 1	Session 2	Trial 1	B	C	BL	B
Blofeld	2019-03-25	AM	1	3	Block 1	Session 2	Trial 2	O	C	BR	B
Blofeld	2019-03-25	AM	1	3	Block 1	Session 2	Trial 3	B	P	BR	B
Blofeld	2019-03-25	AM	1	3	Block 1	Session 2	Trial 4	B	C	BL	O
Blofeld	2019-03-25	AM	1	3	Block 1	Session 2	Trial 5	O	P	BR	B
Blofeld	2019-03-25	AM	1	3	Block 1	Session 2	Trial 6	O	P	BL	O
Blofeld	2019-03-25	AM	1	3	Block 1	Session 2	Trial 7	B	C	BL	B
Blofeld	2019-03-25	AM	1	3	Block 1	Session 2	Trial 8	O	C	BR	B
Blofeld	2019-03-25	AM	1	3	Block 1	Session 2	Trial 9	B	P	BR	B
Blofeld	2019-03-25	AM	1	3	Block 1	Session 2	Trial 10	O	P	BL	O
											15/20 CORRECT
Blofeld	2019-03-26	AM	1	3	Block 2	Session 1	Trial 1	B	P	BL	B
Blofeld	2019-03-26	AM	1	3	Block 2	Session 1	Trial 2	O	C	BR	B
Blofeld	2019-03-26	AM	1	3	Block 2	Session 1	Trial 3	B	C	BL	B
Blofeld	2019-03-26	AM	1	3	Block 2	Session 1	Trial 4	O	P	BR	B
Blofeld	2019-03-26	AM	1	3	Block 2	Session 1	Trial 5	B	C	BR	B
Blofeld	2019-03-26	AM	1	3	Block 2	Session 1	Trial 6	B	P	BL	O
Blofeld	2019-03-26	AM	1	3	Block 2	Session 1	Trial 7	O	P	BR	B
Blofeld	2019-03-26	AM	1	3	Block 2	Session 1	Trial 8	O	C	BL	B
Blofeld	2019-03-26	AM	1	3	Block 2	Session 1	Trial 9	B	P	BL	O
Blofeld	2019-03-26	AM	1	3	Block 2	Session 2	Trial 10	O	C	BR	B
Blofeld	2019-03-26	AM	1	3	Block 2	Session 2	Trial 1	B	C	BL	B
Blofeld	2019-03-26	AM	1	3	Block 2	Session 2	Trial 2	O	C	BR	B
Blofeld	2019-03-26	AM	1	3	Block 2	Session 2	Trial 3	B	P	BR	B
Blofeld	2019-03-26	AM	1	3	Block 2	Session 2	Trial 4	O	C	BL	B
Blofeld	2019-03-26	AM	1	3	Block 2	Session 2	Trial 5	O	P	BR	B
Blofeld	2019-03-26	AM	1	3	Block 2	Session 2	Trial 6	B	P	BL	O
Blofeld	2019-03-26	AM	1	3	Block 2	Session 2	Trial 7	B	C	BR	B
Blofeld	2019-03-26	AM	1	3	Block 2	Session 2	Trial 8	O	C	BL	B
Blofeld	2019-03-26	AM	1	3	Block 2	Session 2	Trial 9	B	P	BL	B
Blofeld	2019-03-26	AM	1	3	Block 2	Session 2	Trial 10	O	P	BR	B
											17/20 CORRECT
Blofeld	2019-03-28	AM	2	1	Block 1	Session 1	Trial 1	O	P	BL	B
Blofeld	2019-03-28	AM	2	1	Block 1	Session 1	Trial 2	B	C	BL	B
Blofeld	2019-03-28	AM	2	1	Block 1	Session 1	Trial 3	B	P	BR	O
Blofeld	2019-03-28	AM	2	1	Block 1	Session 1	Trial 4	O	C	BR	B
Blofeld	2019-03-28	AM	2	1	Block 1	Session 1	Trial 5	B	C	BL	B
Blofeld	2019-03-28	AM	2	1	Block 1	Session 1	Trial 6	B	P	BR	B
Blofeld	2019-03-28	AM	2	1	Block 1	Session 1	Trial 7	O	C	BR	B
Blofeld	2019-03-28	AM	2	1	Block 1	Session 1	Trial 8	B	P	BL	B
Blofeld	2019-03-28	AM	2	1	Block 1	Session 1	Trial 9	O	C	BL	B
Blofeld	2019-03-28	AM	2	1	Block 1	Session 2	Trial 10	O	P	BR	O
Blofeld	2019-03-29	AM	2	1	Block 1	Session 2	Trial 1	B	C	BR	B
Blofeld	2019-03-29	AM	2	1	Block 1	Session 2	Trial 2	O	P	BR	B
Blofeld	2019-03-29	AM	2	1	Block 1	Session 2	Trial 3	O	C	BL	B
Blofeld	2019-03-29	AM	2	1	Block 1	Session 2	Trial 4	B	P	BL	B
Blofeld	2019-03-29	AM	2	1	Block 1	Session 2	Trial 5	B	C	BR	B
Blofeld	2019-03-29	AM	2	1	Block 1	Session 2	Trial 6	O	P	BR	B
Blofeld	2019-03-29	AM	2	1	Block 1	Session 2	Trial 7	B	P	BL	B
Blofeld	2019-03-29	AM	2	1	Block 1	Session 2	Trial 8	B	C	BR	B
Blofeld	2019-03-29	AM	2	1	Block 1	Session 2	Trial 9	O	C	BL	B
Blofeld	2019-03-29	AM	2	1	Block 1	Session 2	Trial 10	O	P	BL	B
											18/20 CORRECT
Blofeld	2019-04-01	AM	2	2	Block 1	Session 1	Trial 1	O	C	BL	B
Blofeld	2019-04-01	AM	2	2	Block 1	Session 1	Trial 2	O	P	BR	B
Blofeld	2019-04-01	AM	2	2	Block 1	Session 1	Trial 3	B	C	BR	B
Blofeld	2019-04-01	AM	2	2	Block 1	Session 1	Trial 4	B	P	BL	B
Blofeld	2019-04-01	AM	2	2	Block 1	Session 1	Trial 5	O	C	BR	B
Blofeld	2019-04-01	AM	2	2	Block 1	Session 1	Trial 6	O	C	BL	O
Blofeld	2019-04-01	AM	2	2	Block 1	Session 1	Trial 7	B	P	BR	B
Blofeld	2019-04-01	AM	2	2	Block 1	Session 1	Trial 8	B	C	BR	B
Blofeld	2019-04-01	AM	2	2	Block 1	Session 1	Trial 9	O	P	BL	B
Blofeld	2019-04-01	AM	2	2	Block 1	Session 2	Trial 10	B	P	BL	B
Blofeld	2019-04-01	AM	2	2	Block 1	Session 2	Trial 1	O	P	BR	B
Blofeld	2019-04-01	AM	2	2	Block 1	Session 2	Trial 2	O	C	BL	B
Blofeld	2019-04-01	AM	2	2	Block 1	Session 2	Trial 3	B	C	BR	B
Blofeld	2019-04-01	AM	2	2	Block 1	Session 2	Trial 4	B	P	BR	O
Blofeld	2019-04-01	AM	2	2	Block 1	Session 2	Trial 5	O	C	BL	O
Blofeld	2019-04-01	AM	2	2	Block 1	Session 2	Trial 6	B	P	BL	O
Blofeld	2019-04-01	AM	2	2	Block 1	Session 2	Trial 7	O	P	BR	B
Blofeld	2019-04-01	AM	2	2	Block 1	Session 2	Trial 8	O	C	BL	B
Blofeld	2019-04-01	AM	2	2	Block 1	Session 2	Trial 9	B	C	BR	O
Blofeld	2019-04-01	AM	2	2	Block 1	Session 2	Trial 10	B	P	BL	B
											15/20 CORRECT
Blofeld	2019-04-03	AM	2	2	Block 2	Session 1	Trial 1	O	C	BR	B
Blofeld	2019-04-03	AM	2	2	Block 2	Session 1	Trial 2	O	P	BR	B
Blofeld	2019-04-03	AM	2	2	Block 2	Session 1	Trial 3	B	P	BL	B
Blofeld	2019-04-03	AM	2	2	Block 2	Session 1	Trial 4	B	C	BL	B
Blofeld	2019-04-03	AM	2	2	Block 2	Session 1	Trial 5	O	C	BR	B
Blofeld	2019-04-03	AM	2	2	Block 2	Session 1	Trial 6	B	P	BR	B
Blofeld	2019-04-03	AM	2	2	Block 2	Session 1	Trial 7	B	C	BL	O
Blofeld	2019-04-03	AM	2	2	Block 2	Session 1	Trial 8	O	P	BL	B
Blofeld	2019-04-03	AM	2	2	Block 2	Session 1	Trial 9	B	P	BR	O
Blofeld	2019-04-03	AM	2	2	Block 2	Session 2	Trial 10	O	C	BL	O
Blofeld	2019-04-04	AM	2	2	Block 2	Session 2	Trial 1	O	P	BL	O
Blofeld	2019-04-04	AM	2	2	Block 2	Session 2	Trial 2	O	C	BR	B
Blofeld	2019-04-04	AM	2	2	Block 2	Session 2	Trial 3	B	P	BR	O
Blofeld	2019-04-04	AM	2	2	Block 2	Session 2	Trial 4	B	C	BL	B
Blofeld	2019-04-04	AM	2	2	Block 2	Session 2	Trial 5	O	P	BL	B
Blofeld	2019-04-04	AM	2	2	Block 2	Session 2	Trial 6	O	C	BR	B
Blofeld	2019-04-04	AM	2	2	Block 2	Session 2	Trial 7	B	P	BR	B
Blofeld	2019-04-04	AM	2	2	Block 2	Session 2	Trial 8	B	C	BL	B
Blofeld	2019-04-04	AM	2	2	Block 2	Session 2	Trial 9	O	C	BR	O
Blofeld	2019-04-04	AM	2	2	Block 2	Session 2	Trial 10	O	P	BL	B
											14/20 CORRECT
Blofeld	2019-04-08	AM	2	2	Block 3	Session 1	Trial 1	O	P	BL	B
Blofeld	2019-04-08	AM	2	2	Block 3	Session 1	Trial 2	B	C	BR	O
Blofeld	2019-04-08	AM	2	2	Block 3	Session 1	Trial 3	O	P	BR	B
Blofeld	2019-04-08	AM	2	2	Block 3	Session 1	Trial 4	B	P	BL	B
Blofeld	2019-04-08	AM	2	2	Block 3	Session 1	Trial 5	O	C	BR	O
Blofeld	2019-04-08	AM	2	2	Block 3	Session 1	Trial 6	O	C	BL	B
Blofeld	2019-04-08	AM	2	2	Block 3	Session 1	Trial 7	B	P	BL	B
Blofeld	2019-04-08	AM	2	2	Block 3	Session 1	Trial 8	B	C	BR	B
Blofeld	2019-04-08	AM	2	2	Block 3	Session 1	Trial 9	O	C	BL	B
Blofeld	2019-04-08	AM	2	2	Block 3	Session 2	Trial 10	B	P	BR	O
Blofeld	2019-04-08	AM	2	2	Block 3	Session 2	Trial 1	O	C	BL	B
Blofeld	2019-04-08	AM	2	2	Block 3	Session 2	Trial 2	B	C	BR	B
Blofeld	2019-04-08	AM	2	2	Block 3	Session 2	Trial 3	B	P	BR	B
Blofeld	2019-04-08	AM	2	2	Block 3	Session 2	Trial 4	O	P	BL	O
Blofeld	2019-04-08	AM	2	2	Block 3	Session 2	Trial 5	B	C	BL	B
Blofeld	2019-04-08	AM	2	2	Block 3	Session 2	Trial 6	O	P	BR	B
Blofeld	2019-04-08	AM	2	2	Block 3	Session 2	Trial 7	B	P	BL	B
Blofeld	2019-04-08	AM	2	2	Block 3	Session 2	Trial 8	O	C	BL	B
Blofeld	2019-04-08	AM	2	2	Block 3	Session 2	Trial 9	O	P	BR	B
Blofeld	2019-04-08	AM	2	2	Block 3	Session 2	Trial 10	B	C	BR	B
											16/20 CORRECT
Blofeld	2019-04-08	AM	2	2	Block 4	Session 1	Trial 1	O	P	BR	B
Blofeld	2019-04-08	AM	2	2	Block 4	Session 1	Trial 2	B	P	BL	B
Blofeld	2019-04-08	AM	2	2	Block 4	Session 1	Trial 3	B	C	BL	B
Blofeld	2019-04-08	AM	2	2	Block 4	Session 1	Trial 4	O	C	BR	B
Blofeld	2019-04-08	AM	2	2	Block 4	Session 1	Trial 5	O	P	BR	B
Blofeld	2019-04-08	AM	2	2	Block 4	Session 1	Trial 6	B	P	BL	B
Blofeld	2019-04-08	AM	2	2	Block 4	Session 1	Trial 7	B	C	BR	B
Blofeld	2019-04-08	AM	2	2	Block 4	Session 1	Trial 8	O	C	BL	B
Blofeld	2019-04-08	AM	2	2	Block 4	Session 1	Trial 9	B	P	BR	B
Blofeld	2019-04-08	AM	2	2	Block 4	Session 2	Trial 10	O	C	BL	B
Blofeld	2019-04-08	AM	2	2	Block 4	Session 2	Trial 1	O	P	BR	B
Blofeld	2019-04-08	AM	2	2	Block 4	Session 2	Trial 2	O	C	BR	B
Blofeld	2019-04-08	AM	2	2	Block 4	Session 2	Trial 3	B	P	BL	O
Blofeld	2019-04-08	AM	2	2	Block 4	Session 2	Trial 4	O	C	BL	B
Blofeld	2019-04-08	AM	2	2	Block 4	Session 2	Trial 5	B	C	BR	B
Blofeld	2019-04-08	AM	2	2	Block 4	Session 2	Trial 6	B	P	BL	B
Blofeld	2019-04-08	AM	2	2	Block 4	Session 2	Trial 7	O	C	BL	B
Blofeld	2019-04-08	AM	2	2	Block 4	Session 2	Trial 8	B	P	BR	O
Blofeld	2019-04-08	AM	2	2	Block 4	Session 2	Trial 9	B	P	BL	B
Blofeld	2019-04-08	AM	2	2	Block 4	Session 2	Trial 10	O	C	BR	B
											18/20 CORRECT
Name	Date	Time	Experiment	Condition	Block	Session	Trial	E2's Side	First Experimenter	Switch?	Chosen Token
Blofeld	2019-04-09	AM	3	Demo	Block 1	Session 1	Trial 1	Left	BIASED	Yes (Front)	UNBIASED
Blofeld	2019-04-09	AM	3	Demo	Block 1	Session 1	Trial 2	Right	UNBIASED	Yes (Back)	UNBIASED
Blofeld	2019-04-09	AM	3	Demo	Block 1	Session 1	Trial 3	Left	UNBIASED	No	UNBIASED
Blofeld	2019-04-09	AM	3	Demo	Block 1	Session 1	Trial 4	Left	BIASED	Yes (Front)	UNBIASED
Blofeld	2019-04-09	AM	3	Demo	Block 1	Session 1	Trial 5	Right	UNBIASED	No	BIASED
Blofeld	2019-04-09	AM	3	Demo	Block 1	Session 1	Trial 6	Left	UNBIASED	No	UNBIASED
Blofeld	2019-04-09	AM	3	Demo	Block 1	Session 1	Trial 7	Right	BIASED	Yes (Front)	BIASED
Blofeld	2019-04-09	AM	3	Demo	Block 1	Session 1	Trial 8	Left	UNBIASED	Yes (Back)	BIASED
Blofeld	2019-04-09	AM	3	Demo	Block 1	Session 1	Trial 9	Right	BIASED	No	UNBIASED
Blofeld	2019-04-09	AM	3	Demo	Block 1	Session 2	Trial 10	Right	BIASED	No	BIASED
Blofeld	2019-04-09	AM	3	Demo	Block 1	Session 2	Trial 1	Left	UNBIASED	No	UNBIASED
Blofeld	2019-04-09	AM	3	Demo	Block 1	Session 2	Trial 2	Left	BIASED	Yes (Back)	BIASED
Blofeld	2019-04-09	AM	3	Demo	Block 1	Session 2	Trial 3	Right	BIASED	Yes (Front)	UNBIASED
Blofeld	2019-04-09	AM	3	Demo	Block 1	Session 2	Trial 4	Right	UNBIASED	No	BIASED
Blofeld	2019-04-09	AM	3	Demo	Block 1	Session 2	Trial 5	Left	BIASED	No	UNBIASED
Blofeld	2019-04-09	AM	3	Demo	Block 1	Session 2	Trial 6	Right	UNBIASED	Yes (Front)	UNBIASED
Blofeld	2019-04-09	AM	3	Demo	Block 1	Session 2	Trial 7	Right	UNBIASED	Yes (Back)	BIASED
Blofeld	2019-04-09	AM	3	Demo	Block 1	Session 2	Trial 8	Left	BIASED	No	UNBIASED
Blofeld	2019-04-09	AM	3	Demo	Block 1	Session 2	Trial 9	Right	UNBIASED	No	BIASED
Blofeld	2019-04-09	AM	3	Demo	Block 1	Session 2	Trial 10	Left	BIASED	Yes (Back)	BIASED
											9/20 BIASED EXP
Name	Date	Time	Experiment	Condition	Block	Session	Trial	E2's Side	First Experimenter	Switch?	Person Chosen
Blofeld	2019-04-10	PM	3	Demo	Demo	Session 1	Trial 1	Right	UNBIASED	Yes (Back)	BIASED
Blofeld	2019-04-10	PM	3	Demo	Demo	Session 1	Trial 2	Right	BIASED	No	UNBIASED
Blofeld	2019-04-10	PM	3	Demo	Demo	Session 1	Trial 3	Left	UNBIASED	Yes (Front)	UNBIASED
Blofeld	2019-04-10	PM	3	1	Block 1	Session 1	Trial 1	Right	UNBIASED	No	UNBIASED
Blofeld	2019-04-10	PM	3	1	Block 1	Session 1	Trial 2	Left	BIASED	Yes (Back)	UNBIASED
Blofeld	2019-04-10	PM	3	1	Block 1	Session 1	Trial 3	Right	BIASED	No	BIASED
Blofeld	2019-04-10	PM	3	1	Block 1	Session 1	Trial 4	Right	UNBIASED	Yes (Front)	BIASED
Blofeld	2019-04-10	PM	3	1	Block 1	Session 1	Trial 5	Left	BIASED	No	UNBIASED
Blofeld	2019-04-10	PM	3	1	Block 1	Session 1	Trial 6	Right	UNBIASED	No	BIASED
Blofeld	2019-04-10	PM	3	1	Block 1	Session 1	Trial 7	Left	BIASED	Yes (Back)	UNBIASED
Blofeld	2019-04-10	PM	3	1	Block 1	Session 1	Trial 8	Right	UNBIASED	Yes (Front)	BIASED
Blofeld	2019-04-10	PM	3	1	Block 1	Session 1	Trial 9	Left	BIASED	No	BIASED
Blofeld	2019-04-10	PM	3	1	Block 1	Session 2	Trial 10	Left	UNBIASED	Yes (Back)	BIASED
Blofeld	2019-04-10	PM	3	1	Block 1	Session 2	Trial 1	Right	BIASED	Yes (Back)	UNBIASED
Blofeld	2019-04-10	PM	3	1	Block 1	Session 2	Trial 2	Left	UNBIASED	No	UNBIASED
Blofeld	2019-04-10	PM	3	1	Block 1	Session 2	Trial 3	Left	BIASED	Yes (Front)	UNBIASED
Blofeld	2019-04-10	PM	3	1	Block 1	Session 2	Trial 4	Right	UNBIASED	No	BIASED
Blofeld	2019-04-10	PM	3	1	Block 1	Session 2	Trial 5	Left	BIASED	No	BIASED
Blofeld	2019-04-10	PM	3	1	Block 1	Session 2	Trial 6	Right	UNBIASED	Yes (Front)	BIASED
Blofeld	2019-04-10	PM	3	1	Block 1	Session 2	Trial 7	Right	UNBIASED	Yes (Back)	BIASED
Blofeld	2019-04-10	PM	3	1	Block 1	Session 2	Trial 8	Left	BIASED	No	UNBIASED
Blofeld	2019-04-10	PM	3	1	Block 1	Session 2	Trial 9	Right	UNBIASED	No	BIASED
Blofeld	2019-04-10	PM	3	1	Block 1	Session 2	Trial 10	Left	BIASED	Yes (Front)	BIASED
											12/20 BIASED EXP

## Sheet: Bruce
Name	Date	Time	Experiment	Condition	Block	Session	Trial	First Token Taken	Hand Trajectory	Jar Side	Chosen Token
Bruce	2019-02-07	AM	1	1	Block 1	Session 1	Trial 1	O	P	BR	O		BR = black jar on the right
Bruce	2019-02-07	AM	1	1	Block 1	Session 1	Trial 2	O	C	BL	B		BL = black jar on the left
Bruce	2019-02-07	AM	1	1	Block 1	Session 1	Trial 3	B	C	BR	O
Bruce	2019-02-07	AM	1	1	Block 1	Session 1	Trial 4	O	P	BL	O		B = black token taken first
Bruce	2019-02-07	AM	1	1	Block 1	Session 1	Trial 5	O	C	BL	B		O = orange token taken first
Bruce	2019-02-07	AM	1	1	Block 1	Session 1	Trial 6	B	P	BR	O
Bruce	2019-02-07	AM	1	1	Block 1	Session 1	Trial 7	B	C	BR	O		C = hands crossed
Bruce	2019-02-07	AM	1	1	Block 1	Session 1	Trial 8	O	P	BL	O		P = hands parallel
Bruce	2019-02-07	AM	1	1	Block 1	Session 1	Trial 9	B	C	BL	B
Bruce	2019-02-07	AM	1	1	Block 1	Session 1	Trial 10	B	P	BR	B
Bruce	2019-02-07	PM	1	1	Block 1	Session 2	Trial 1	B	C	BR	B
Bruce	2019-02-07	PM	1	1	Block 1	Session 2	Trial 2	B	P	BR	B
Bruce	2019-02-07	PM	1	1	Block 1	Session 2	Trial 3	O	P	BL	B
Bruce	2019-02-07	PM	1	1	Block 1	Session 2	Trial 4	B	C	BL	B
Bruce	2019-02-07	PM	1	1	Block 1	Session 2	Trial 5	O	C	BR	O
Bruce	2019-02-07	PM	1	1	Block 1	Session 2	Trial 6	B	P	BL	B
Bruce	2019-02-07	PM	1	1	Block 1	Session 2	Trial 7	O	C	BL	B
Bruce	2019-02-07	PM	1	1	Block 1	Session 2	Trial 8	O	P	BR	O
Bruce	2019-02-07	PM	1	1	Block 1	Session 2	Trial 9	B	C	BR	B
Bruce	2019-02-07	PM	1	1	Block 1	Session 2	Trial 10	O	P	BL	B
											12/20 CORRECT
Bruce	2019-02-08	AM	1	1	Block 2	Session 1	Trial 1	O	C	BR	B
Bruce	2019-02-08	AM	1	1	Block 2	Session 1	Trial 2	O	P	BR	O
Bruce	2019-02-08	AM	1	1	Block 2	Session 1	Trial 3	B	P	BL	B
Bruce	2019-02-08	AM	1	1	Block 2	Session 1	Trial 4	B	C	BL	B
Bruce	2019-02-08	AM	1	1	Block 2	Session 1	Trial 5	O	C	BR	B
Bruce	2019-02-08	AM	1	1	Block 2	Session 1	Trial 6	B	P	BR	B
Bruce	2019-02-08	AM	1	1	Block 2	Session 1	Trial 7	B	C	BL	B
Bruce	2019-02-08	AM	1	1	Block 2	Session 1	Trial 8	O	P	BL	B
Bruce	2019-02-08	AM	1	1	Block 2	Session 1	Trial 9	B	P	BR	B
Bruce	2019-02-08	AM	1	1	Block 2	Session 2	Trial 10	O	C	BL	O
Bruce	2019-02-11	AM	1	1	Block 2	Session 2	Trial 1	B	P	BL	B
Bruce	2019-02-11	AM	1	1	Block 2	Session 2	Trial 2	O	C	BR	O
Bruce	2019-02-11	AM	1	1	Block 2	Session 2	Trial 3	O	P	BR	O
Bruce	2019-02-11	AM	1	1	Block 2	Session 2	Trial 4	B	P	BL	B
Bruce	2019-02-11	AM	1	1	Block 2	Session 2	Trial 5	B	P	BR	B
Bruce	2019-02-11	AM	1	1	Block 2	Session 2	Trial 6	O	C	BL	B
Bruce	2019-02-11	AM	1	1	Block 2	Session 2	Trial 7	B	C	BR	B
Bruce	2019-02-11	AM	1	1	Block 2	Session 2	Trial 8	B	C	BL	B
Bruce	2019-02-11	AM	1	1	Block 2	Session 2	Trial 9	O	P	BL	O
Bruce	2019-02-11	AM	1	1	Block 2	Session 2	Trial 10	O	C	BR	B
											15/20 CORRECT
Bruce	2019-02-12	AM	1	1	Block 3	Session 1	Trial 1	O	P	BR	O
Bruce	2019-02-12	AM	1	1	Block 3	Session 1	Trial 2	B	P	BL	O
Bruce	2019-02-12	AM	1	1	Block 3	Session 1	Trial 3	B	C	BL	B
Bruce	2019-02-12	AM	1	1	Block 3	Session 1	Trial 4	O	P	BR	O
Bruce	2019-02-12	AM	1	1	Block 3	Session 1	Trial 5	B	C	BR	B
Bruce	2019-02-12	AM	1	1	Block 3	Session 1	Trial 6	O	C	BL	B
Bruce	2019-02-12	AM	1	1	Block 3	Session 1	Trial 7	B	P	BR	B
Bruce	2019-02-12	AM	1	1	Block 3	Session 1	Trial 8	B	P	BL	B
Bruce	2019-02-12	AM	1	1	Block 3	Session 1	Trial 9	O	C	BR	O
Bruce	2019-02-12	AM	1	1	Block 3	Session 2	Trial 10	O	C	BL	B
Bruce	2019-02-13	AM	1	1	Block 3	Session 2	Trial 1	O	P	BL	O
Bruce	2019-02-13	AM	1	1	Block 3	Session 2	Trial 2	B	P	BR	B
Bruce	2019-02-13	AM	1	1	Block 3	Session 2	Trial 3	O	C	BL	B
Bruce	2019-02-13	AM	1	1	Block 3	Session 2	Trial 4	O	C	BR	B
Bruce	2019-02-13	AM	1	1	Block 3	Session 2	Trial 5	B	P	BL	B
Bruce	2019-02-13	AM	1	1	Block 3	Session 2	Trial 6	B	C	BL	B
Bruce	2019-02-13	AM	1	1	Block 3	Session 2	Trial 7	O	C	BR	B
Bruce	2019-02-13	AM	1	1	Block 3	Session 2	Trial 8	O	P	BR	B
Bruce	2019-02-13	AM	1	1	Block 3	Session 2	Trial 9	B	C	BR	O
Bruce	2019-02-13	AM	1	1	Block 3	Session 2	Trial 10	B	P	BL	B
											14/20 CORRECT
Bruce	2019-02-13	AM	1	1	Block 4	Session 1	Trial 1	O	P	BR	O
Bruce	2019-02-13	AM	1	1	Block 4	Session 1	Trial 2	B	P	BL	B
Bruce	2019-02-13	AM	1	1	Block 4	Session 1	Trial 3	B	C	BL	O
Bruce	2019-02-13	AM	1	1	Block 4	Session 1	Trial 4	O	P	BR	B
Bruce	2019-02-13	AM	1	1	Block 4	Session 1	Trial 5	B	C	BR	B
Bruce	2019-02-13	AM	1	1	Block 4	Session 1	Trial 6	O	C	BL	B
Bruce	2019-02-13	AM	1	1	Block 4	Session 1	Trial 7	B	P	BR	O
Bruce	2019-02-13	AM	1	1	Block 4	Session 1	Trial 8	B	P	BL	B
Bruce	2019-02-13	AM	1	1	Block 4	Session 1	Trial 9	O	C	BR	O
Bruce	2019-02-13	AM	1	1	Block 4	Session 2	Trial 10	O	C	BL	B
Bruce	2019-02-14	AM	1	1	Block 4	Session 2	Trial 1	O	P	BL	B
Bruce	2019-02-14	AM	1	1	Block 4	Session 2	Trial 2	B	P	BR	O
Bruce	2019-02-14	AM	1	1	Block 4	Session 2	Trial 3	O	C	BL	B
Bruce	2019-02-14	AM	1	1	Block 4	Session 2	Trial 4	O	C	BR	B
Bruce	2019-02-14	AM	1	1	Block 4	Session 2	Trial 5	B	P	BL	B
Bruce	2019-02-14	AM	1	1	Block 4	Session 2	Trial 6	B	C	BL	O
Bruce	2019-02-14	AM	1	1	Block 4	Session 2	Trial 7	O	C	BR	B
Bruce	2019-02-14	AM	1	1	Block 4	Session 2	Trial 8	O	P	BR	B
Bruce	2019-02-14	AM	1	1	Block 4	Session 2	Trial 9	B	C	BR	O
Bruce	2019-02-14	AM	1	1	Block 4	Session 2	Trial 10	B	P	BL	B
											13/20 CORRECT
Bruce	2019-02-15	AM	1	1	Block 5	Session 1	Trial 1	O	P	BL	B
Bruce	2019-02-15	AM	1	1	Block 5	Session 1	Trial 2	B	C	BL	O
Bruce	2019-02-15	AM	1	1	Block 5	Session 1	Trial 3	B	P	BR	B
Bruce	2019-02-15	AM	1	1	Block 5	Session 1	Trial 4	O	C	BR	B
Bruce	2019-02-15	AM	1	1	Block 5	Session 1	Trial 5	B	C	BL	B
Bruce	2019-02-15	AM	1	1	Block 5	Session 1	Trial 6	B	P	BR	B
Bruce	2019-02-15	AM	1	1	Block 5	Session 1	Trial 7	O	C	BR	B
Bruce	2019-02-15	AM	1	1	Block 5	Session 1	Trial 8	B	P	BL	B
Bruce	2019-02-15	AM	1	1	Block 5	Session 1	Trial 9	O	C	BL	O
Bruce	2019-02-15	AM	1	1	Block 5	Session 2	Trial 10	O	P	BR	B
Bruce	2019-02-18	AM	1	1	Block 5	Session 2	Trial 1	B	C	BR	B
Bruce	2019-02-18	AM	1	1	Block 5	Session 2	Trial 2	O	P	BR	O
Bruce	2019-02-18	AM	1	1	Block 5	Session 2	Trial 3	O	C	BL	B
Bruce	2019-02-18	AM	1	1	Block 5	Session 2	Trial 4	B	P	BL	B
Bruce	2019-02-18	AM	1	1	Block 5	Session 2	Trial 5	B	C	BR	O
Bruce	2019-02-18	AM	1	1	Block 5	Session 2	Trial 6	O	P	BR	O
Bruce	2019-02-18	AM	1	1	Block 5	Session 2	Trial 7	B	P	BL	B
Bruce	2019-02-18	AM	1	1	Block 5	Session 2	Trial 8	B	C	BR	O
Bruce	2019-02-18	AM	1	1	Block 5	Session 2	Trial 9	O	C	BL	O
Bruce	2019-02-18	AM	1	1	Block 5	Session 2	Trial 10	O	P	BL	B
											13/20 CORRECT
Bruce	2019-02-19	AM	1	1	Block 6	Session 1	Trial 1	O	C	BR	B
Bruce	2019-02-19	AM	1	1	Block 6	Session 1	Trial 2	O	P	BL	B
Bruce	2019-02-19	AM	1	1	Block 6	Session 1	Trial 3	O	C	BL	O
Bruce	2019-02-19	AM	1	1	Block 6	Session 1	Trial 4	O	P	BR	B
Bruce	2019-02-19	AM	1	1	Block 6	Session 1	Trial 5	O	P	BL	B
Bruce	2019-02-19	AM	1	1	Block 6	Session 1	Trial 6	B	C	BR	B
Bruce	2019-02-19	AM	1	1	Block 6	Session 1	Trial 7	B	C	BL	B
Bruce	2019-02-19	AM	1	1	Block 6	Session 1	Trial 8	B	P	BR	B
Bruce	2019-02-19	AM	1	1	Block 6	Session 1	Trial 9	B	P	BL	B
Bruce	2019-02-19	AM	1	1	Block 6	Session 2	Trial 10	B	C	BR	B
Bruce	2019-02-20	AM	1	1	Block 6	Session 2	Trial 1	O	P	BR	O
Bruce	2019-02-20	AM	1	1	Block 6	Session 2	Trial 2	O	C	BL	B
Bruce	2019-02-20	AM	1	1	Block 6	Session 2	Trial 3	B	C	BR	B
Bruce	2019-02-20	AM	1	1	Block 6	Session 2	Trial 4	O	P	BL	B
Bruce	2019-02-20	AM	1	1	Block 6	Session 2	Trial 5	O	C	BL	B
Bruce	2019-02-20	AM	1	1	Block 6	Session 2	Trial 6	B	P	BR	B
Bruce	2019-02-20	AM	1	1	Block 6	Session 2	Trial 7	B	C	BR	B
Bruce	2019-02-20	AM	1	1	Block 6	Session 2	Trial 8	O	P	BL	B
Bruce	2019-02-20	AM	1	1	Block 6	Session 2	Trial 9	B	C	BL	B
Bruce	2019-02-20	AM	1	1	Block 6	Session 2	Trial 10	B	P	BR	B
											18/20 CORRECT
Bruce	2019-02-22	AM	1	2	Block 1	Session 1	Trial 1	B	C	BR	B
Bruce	2019-02-22	AM	1	2	Block 1	Session 1	Trial 2	B	P	BR	B
Bruce	2019-02-22	AM	1	2	Block 1	Session 1	Trial 3	O	P	BL	O
Bruce	2019-02-22	AM	1	2	Block 1	Session 1	Trial 4	B	C	BL	B
Bruce	2019-02-22	AM	1	2	Block 1	Session 1	Trial 5	O	C	BR	B
Bruce	2019-02-22	AM	1	2	Block 1	Session 1	Trial 6	B	P	BL	B
Bruce	2019-02-22	AM	1	2	Block 1	Session 1	Trial 7	O	C	BL	O
Bruce	2019-02-22	AM	1	2	Block 1	Session 1	Trial 8	O	P	BR	B
Bruce	2019-02-22	AM	1	2	Block 1	Session 1	Trial 9	B	C	BR	B
Bruce	2019-02-22	AM	1	2	Block 1	Session 2	Trial 10	O	P	BL	B
Bruce	2019-02-27	AM	1	2	Block 1	Session 2	Trial 1	B	C	BR	B
Bruce	2019-02-27	AM	1	2	Block 1	Session 2	Trial 2	O	P	BR	O
Bruce	2019-02-27	AM	1	2	Block 1	Session 2	Trial 3	O	C	BL	B
Bruce	2019-02-27	AM	1	2	Block 1	Session 2	Trial 4	B	P	BL	O
Bruce	2019-02-27	AM	1	2	Block 1	Session 2	Trial 5	O	C	BR	B
Bruce	2019-02-27	AM	1	2	Block 1	Session 2	Trial 6	O	P	BL	B
Bruce	2019-02-27	AM	1	2	Block 1	Session 2	Trial 7	B	C	BL	B
Bruce	2019-02-27	AM	1	2	Block 1	Session 2	Trial 8	O	C	BR	B
Bruce	2019-02-27	AM	1	2	Block 1	Session 2	Trial 9	B	P	BR	B
Bruce	2019-02-27	AM	1	2	Block 1	Session 2	Trial 10	B	P	BL	B
											16/20 CORRECT
Bruce	2019-02-28	AM	1	2	Block 2	Session 1	Trial 1	B	P	BR	B
Bruce	2019-02-28	AM	1	2	Block 2	Session 1	Trial 2	B	P	BL	B
Bruce	2019-02-28	AM	1	2	Block 2	Session 1	Trial 3	O	C	BR	B
Bruce	2019-02-28	AM	1	2	Block 2	Session 1	Trial 4	B	C	BL	B
Bruce	2019-02-28	AM	1	2	Block 2	Session 1	Trial 5	B	P	BR	B
Bruce	2019-02-28	AM	1	2	Block 2	Session 1	Trial 6	O	C	BR	B
Bruce	2019-02-28	AM	1	2	Block 2	Session 1	Trial 7	O	C	BL	B
Bruce	2019-02-28	AM	1	2	Block 2	Session 1	Trial 8	B	P	BR	B
Bruce	2019-02-28	AM	1	2	Block 2	Session 1	Trial 9	O	C	BL	O
Bruce	2019-02-28	AM	1	2	Block 2	Session 2	Trial 10	O	P	BL	O
Bruce	2019-03-01	AM	1	2	Block 2	Session 2	Trial 1	B	P	BR	B
Bruce	2019-03-01	AM	1	2	Block 2	Session 2	Trial 2	O	P	BL	B
Bruce	2019-03-01	AM	1	2	Block 2	Session 2	Trial 3	O	C	BL	O
Bruce	2019-03-01	AM	1	2	Block 2	Session 2	Trial 4	B	C	BR	O
Bruce	2019-03-01	AM	1	2	Block 2	Session 2	Trial 5	O	P	BR	B
Bruce	2019-03-01	AM	1	2	Block 2	Session 2	Trial 6	O	C	BL	B
Bruce	2019-03-01	AM	1	2	Block 2	Session 2	Trial 7	B	P	BL	O
Bruce	2019-03-01	AM	1	2	Block 2	Session 2	Trial 8	O	C	BR	B
Bruce	2019-03-01	AM	1	2	Block 2	Session 2	Trial 9	B	C	BR	B
Bruce	2019-03-01	AM	1	2	Block 2	Session 2	Trial 10	B	P	BL	O
											14/20 CORRECT
Bruce	2019-03-04	AM	1	2	Block 3	Session 1	Trial 1	B	P	BR	B
Bruce	2019-03-04	AM	1	2	Block 3	Session 1	Trial 2	O	P	BL	O
Bruce	2019-03-04	AM	1	2	Block 3	Session 1	Trial 3	O	C	BR	O
Bruce	2019-03-04	AM	1	2	Block 3	Session 1	Trial 4	B	C	BL	B
Bruce	2019-03-04	AM	1	2	Block 3	Session 1	Trial 5	B	P	BR	B
Bruce	2019-03-04	AM	1	2	Block 3	Session 1	Trial 6	O	C	BR	B
Bruce	2019-03-04	AM	1	2	Block 3	Session 1	Trial 7	B	C	BL	B
Bruce	2019-03-04	AM	1	2	Block 3	Session 1	Trial 8	B	P	BL	B
Bruce	2019-03-04	AM	1	2	Block 3	Session 1	Trial 9	O	C	BR	O
Bruce	2019-03-04	AM	1	2	Block 3	Session 2	Trial 10	O	P	BL	O
Bruce	2019-03-05	AM	1	2	Block 3	Session 2	Trial 1	B	C	BL	B
Bruce	2019-03-05	AM	1	2	Block 3	Session 2	Trial 2	O	P	BR	B
Bruce	2019-03-05	AM	1	2	Block 3	Session 2	Trial 3	O	C	BR	O
Bruce	2019-03-05	AM	1	2	Block 3	Session 2	Trial 4	B	C	BL	B
Bruce	2019-03-05	AM	1	2	Block 3	Session 2	Trial 5	B	P	BR	B
Bruce	2019-03-05	AM	1	2	Block 3	Session 2	Trial 6	O	C	BL	B
Bruce	2019-03-05	AM	1	2	Block 3	Session 2	Trial 7	O	P	BL	B
Bruce	2019-03-05	AM	1	2	Block 3	Session 2	Trial 8	B	C	BR	O
Bruce	2019-03-05	AM	1	2	Block 3	Session 2	Trial 9	O	P	BR	O
Bruce	2019-03-05	AM	1	2	Block 3	Session 2	Trial 10	B	P	BL	B
											13/20 CORRECT
Bruce	2019-03-21	AM	1	2	Block 4	Session 1	Trial 1	O	P	BR	B
Bruce	2019-03-21	AM	1	2	Block 4	Session 1	Trial 2	O	C	BL	B
Bruce	2019-03-21	AM	1	2	Block 4	Session 1	Trial 3	B	C	BR	O
Bruce	2019-03-21	AM	1	2	Block 4	Session 1	Trial 4	O	P	BL	O
Bruce	2019-03-21	AM	1	2	Block 4	Session 1	Trial 5	O	C	BL	B
Bruce	2019-03-21	AM	1	2	Block 4	Session 1	Trial 6	B	P	BR	O
Bruce	2019-03-21	AM	1	2	Block 4	Session 1	Trial 7	B	C	BR	B
Bruce	2019-03-21	AM	1	2	Block 4	Session 1	Trial 8	O	P	BL	B
Bruce	2019-03-21	AM	1	2	Block 4	Session 1	Trial 9	B	C	BL	B
Bruce	2019-03-21	AM	1	2	Block 4	Session 2	Trial 10	B	P	BR	O
Bruce	2019-03-22	AM	1	2	Block 4	Session 2	Trial 1	B	C	BR	B
Bruce	2019-03-22	AM	1	2	Block 4	Session 2	Trial 2	B	P	BR	B
Bruce	2019-03-22	AM	1	2	Block 4	Session 2	Trial 3	O	P	BL	O
Bruce	2019-03-22	AM	1	2	Block 4	Session 2	Trial 4	B	C	BL	B
Bruce	2019-03-22	AM	1	2	Block 4	Session 2	Trial 5	O	C	BR	B
Bruce	2019-03-22	AM	1	2	Block 4	Session 2	Trial 6	B	P	BL	O
Bruce	2019-03-22	AM	1	2	Block 4	Session 2	Trial 7	O	C	BL	O
Bruce	2019-03-22	AM	1	2	Block 4	Session 2	Trial 8	O	P	BR	O
Bruce	2019-03-22	AM	1	2	Block 4	Session 2	Trial 9	B	C	BR	B
Bruce	2019-03-22	AM	1	2	Block 4	Session 2	Trial 10	O	P	BL	O
											11/20 CORRECT
Bruce	2019-03-25	AM	1	2	Block 5	Session 1	Trial 1	B	C	BL	B
Bruce	2019-03-25	AM	1	2	Block 5	Session 1	Trial 2	B	C	BR	B
Bruce	2019-03-25	AM	1	2	Block 5	Session 1	Trial 3	O	P	BL	B
Bruce	2019-03-25	AM	1	2	Block 5	Session 1	Trial 4	B	C	BL	B
Bruce	2019-03-25	AM	1	2	Block 5	Session 1	Trial 5	O	P	BR	B
Bruce	2019-03-25	AM	1	2	Block 5	Session 1	Trial 6	O	C	BR	B
Bruce	2019-03-25	AM	1	2	Block 5	Session 1	Trial 7	B	P	BL	B
Bruce	2019-03-25	AM	1	2	Block 5	Session 1	Trial 8	O	C	BL	B
Bruce	2019-03-25	AM	1	2	Block 5	Session 1	Trial 9	B	P	BR	O
Bruce	2019-03-25	AM	1	2	Block 5	Session 2	Trial 10	O	P	BR	B
Bruce	2019-03-26	AM	1	2	Block 5	Session 2	Trial 1	O	P	BL	O
Bruce	2019-03-26	AM	1	2	Block 5	Session 2	Trial 2	O	P	BR	O
Bruce	2019-03-26	AM	1	2	Block 5	Session 2	Trial 3	B	C	BR	B
Bruce	2019-03-26	AM	1	2	Block 5	Session 2	Trial 4	O	P	BL	B
Bruce	2019-03-26	AM	1	2	Block 5	Session 2	Trial 5	B	C	BL	B
Bruce	2019-03-26	AM	1	2	Block 5	Session 2	Trial 6	O	P	BR	O
Bruce	2019-03-26	AM	1	2	Block 5	Session 2	Trial 7	B	C	BR	O
Bruce	2019-03-26	AM	1	2	Block 5	Session 2	Trial 8	O	C	BL	B
Bruce	2019-03-26	AM	1	2	Block 5	Session 2	Trial 9	B	P	BL	B
Bruce	2019-03-26	AM	1	2	Block 5	Session 2	Trial 10	B	C	BR	B
											15/20 CORRECT
Bruce	2019-03-26	AM	1	2	Block 6	Session 1	Trial 1	B	P	BR	B
Bruce	2019-03-26	AM	1	2	Block 6	Session 1	Trial 2	B	P	BL	B
Bruce	2019-03-26	AM	1	2	Block 6	Session 1	Trial 3	O	C	BR	B
Bruce	2019-03-26	AM	1	2	Block 6	Session 1	Trial 4	B	C	BL	B
Bruce	2019-03-26	AM	1	2	Block 6	Session 1	Trial 5	B	P	BR	B
Bruce	2019-03-26	AM	1	2	Block 6	Session 1	Trial 6	O	C	BR	B
Bruce	2019-03-26	AM	1	2	Block 6	Session 1	Trial 7	O	C	BL	B
Bruce	2019-03-26	AM	1	2	Block 6	Session 1	Trial 8	B	P	BR	B
Bruce	2019-03-26	AM	1	2	Block 6	Session 1	Trial 9	O	C	BL	O
Bruce	2019-03-26	AM	1	2	Block 6	Session 2	Trial 10	O	P	BL	B
Bruce	2019-03-26	AM	1	2	Block 6	Session 2	Trial 1	B	P	BR	B
Bruce	2019-03-26	AM	1	2	Block 6	Session 2	Trial 2	O	P	BL	O
Bruce	2019-03-26	AM	1	2	Block 6	Session 2	Trial 3	O	C	BL	B
Bruce	2019-03-26	AM	1	2	Block 6	Session 2	Trial 4	B	C	BR	B
Bruce	2019-03-26	AM	1	2	Block 6	Session 2	Trial 5	O	P	BR	B
Bruce	2019-03-26	AM	1	2	Block 6	Session 2	Trial 6	O	C	BL	B
Bruce	2019-03-26	AM	1	2	Block 6	Session 2	Trial 7	B	P	BL	B
Bruce	2019-03-26	AM	1	2	Block 6	Session 2	Trial 8	O	C	BR	B
Bruce	2019-03-26	AM	1	2	Block 6	Session 2	Trial 9	B	C	BR	B
Bruce	2019-03-26	AM	1	2	Block 6	Session 2	Trial 10	B	P	BL	B
											18/20 CORRECT
Bruce	2019-03-27	AM	1	3	Block 1	Session 1	Trial 1	O	P	BL	B
Bruce	2019-03-27	AM	1	3	Block 1	Session 1	Trial 2	B	C	BR	B
Bruce	2019-03-27	AM	1	3	Block 1	Session 1	Trial 3	O	P	BR	O
Bruce	2019-03-27	AM	1	3	Block 1	Session 1	Trial 4	B	P	BL	B
Bruce	2019-03-27	AM	1	3	Block 1	Session 1	Trial 5	O	C	BR	O
Bruce	2019-03-27	AM	1	3	Block 1	Session 1	Trial 6	O	C	BL	B
Bruce	2019-03-27	AM	1	3	Block 1	Session 1	Trial 7	B	P	BL	B
Bruce	2019-03-27	AM	1	3	Block 1	Session 1	Trial 8	B	C	BR	B
Bruce	2019-03-27	AM	1	3	Block 1	Session 1	Trial 9	O	C	BL	B
Bruce	2019-03-27	AM	1	3	Block 1	Session 2	Trial 10	B	P	BR	B
Bruce	2019-03-27	AM	1	3	Block 1	Session 2	Trial 1	O	C	BL	B
Bruce	2019-03-27	AM	1	3	Block 1	Session 2	Trial 2	B	C	BR	B
Bruce	2019-03-27	AM	1	3	Block 1	Session 2	Trial 3	B	P	BR	B
Bruce	2019-03-27	AM	1	3	Block 1	Session 2	Trial 4	O	P	BL	B
Bruce	2019-03-27	AM	1	3	Block 1	Session 2	Trial 5	B	C	BL	B
Bruce	2019-03-27	AM	1	3	Block 1	Session 2	Trial 6	O	P	BR	O
Bruce	2019-03-27	AM	1	3	Block 1	Session 2	Trial 7	B	P	BL	B
Bruce	2019-03-27	AM	1	3	Block 1	Session 2	Trial 8	O	C	BL	O
Bruce	2019-03-27	AM	1	3	Block 1	Session 2	Trial 9	O	P	BR	B
Bruce	2019-03-27	AM	1	3	Block 1	Session 2	Trial 10	B	C	BR	B
											16/20 CORRECT
Bruce	2019-03-28	AM	1	3	Block 2	Session 1	Trial 1	B	C	BL	B
Bruce	2019-03-28	AM	1	3	Block 2	Session 1	Trial 2	O	P	BL	O
Bruce	2019-03-28	AM	1	3	Block 2	Session 1	Trial 3	O	C	BR	B
Bruce	2019-03-28	AM	1	3	Block 2	Session 1	Trial 4	B	P	BR	B
Bruce	2019-03-28	AM	1	3	Block 2	Session 1	Trial 5	O	C	BL	B
Bruce	2019-03-28	AM	1	3	Block 2	Session 1	Trial 6	O	P	BL	B
Bruce	2019-03-28	AM	1	3	Block 2	Session 1	Trial 7	B	C	BR	B
Bruce	2019-03-28	AM	1	3	Block 2	Session 1	Trial 8	O	P	BL	O
Bruce	2019-03-28	AM	1	3	Block 2	Session 1	Trial 9	B	P	BR	B
Bruce	2019-03-28	AM	1	3	Block 2	Session 2	Trial 10	B	C	BR	B
Bruce	2019-03-28	AM	1	3	Block 2	Session 2	Trial 1	B	P	BR	B
Bruce	2019-03-28	AM	1	3	Block 2	Session 2	Trial 2	B	C	BL	B
Bruce	2019-03-28	AM	1	3	Block 2	Session 2	Trial 3	O	P	BL	O
Bruce	2019-03-28	AM	1	3	Block 2	Session 2	Trial 4	O	C	BR	B
Bruce	2019-03-28	AM	1	3	Block 2	Session 2	Trial 5	B	P	BR	O
Bruce	2019-03-28	AM	1	3	Block 2	Session 2	Trial 6	O	P	BL	B
Bruce	2019-03-28	AM	1	3	Block 2	Session 2	Trial 7	B	C	BR	O
Bruce	2019-03-28	AM	1	3	Block 2	Session 2	Trial 8	O	C	BL	B
Bruce	2019-03-28	AM	1	3	Block 2	Session 2	Trial 9	O	P	BR	B
Bruce	2019-03-28	AM	1	3	Block 2	Session 2	Trial 10	B	C	BL	B
											15/20 CORRECT
Bruce	2019-03-29	AM	1	3	Block 3	Session 1	Trial 1	O	C	BR	B
Bruce	2019-03-29	AM	1	3	Block 3	Session 1	Trial 2	O	P	BR	B
Bruce	2019-03-29	AM	1	3	Block 3	Session 1	Trial 3	B	C	BL	B
Bruce	2019-03-29	AM	1	3	Block 3	Session 1	Trial 4	B	P	BL	B
Bruce	2019-03-29	AM	1	3	Block 3	Session 1	Trial 5	O	P	BR	B
Bruce	2019-03-29	AM	1	3	Block 3	Session 1	Trial 6	B	C	BL	O
Bruce	2019-03-29	AM	1	3	Block 3	Session 1	Trial 7	B	P	BL	B
Bruce	2019-03-29	AM	1	3	Block 3	Session 1	Trial 8	O	C	BR	B
Bruce	2019-03-29	AM	1	3	Block 3	Session 1	Trial 9	O	C	BL	O
Bruce	2019-03-29	AM	1	3	Block 3	Session 2	Trial 10	B	P	BR	B
Bruce	2019-03-29	AM	1	3	Block 3	Session 2	Trial 1	B	C	BR	B
Bruce	2019-03-29	AM	1	3	Block 3	Session 2	Trial 2	O	P	BR	B
Bruce	2019-03-29	AM	1	3	Block 3	Session 2	Trial 3	O	C	BL	O
Bruce	2019-03-29	AM	1	3	Block 3	Session 2	Trial 4	B	P	BL	B
Bruce	2019-03-29	AM	1	3	Block 3	Session 2	Trial 5	O	C	BR	B
Bruce	2019-03-29	AM	1	3	Block 3	Session 2	Trial 6	O	P	BL	O
Bruce	2019-03-29	AM	1	3	Block 3	Session 2	Trial 7	B	C	BL	O
Bruce	2019-03-29	AM	1	3	Block 3	Session 2	Trial 8	O	C	BR	B
Bruce	2019-03-29	AM	1	3	Block 3	Session 2	Trial 9	B	P	BR	B
Bruce	2019-03-29	AM	1	3	Block 3	Session 2	Trial 10	B	P	BL	B
											15/20 CORRECT
Bruce	2019-03-29	AM	1	3	Block 4	Session 1	Trial 1	B	P	BL	B
Bruce	2019-03-29	AM	1	3	Block 4	Session 1	Trial 2	O	C	BR	B
Bruce	2019-03-29	AM	1	3	Block 4	Session 1	Trial 3	B	C	BL	B
Bruce	2019-03-29	AM	1	3	Block 4	Session 1	Trial 4	O	P	BR	B
Bruce	2019-03-29	AM	1	3	Block 4	Session 1	Trial 5	B	C	BR	B
Bruce	2019-03-29	AM	1	3	Block 4	Session 1	Trial 6	B	P	BL	B
Bruce	2019-03-29	AM	1	3	Block 4	Session 1	Trial 7	O	P	BR	B
Bruce	2019-03-29	AM	1	3	Block 4	Session 1	Trial 8	O	C	BL	B
Bruce	2019-03-29	AM	1	3	Block 4	Session 1	Trial 9	B	P	BL	B
Bruce	2019-03-29	AM	1	3	Block 4	Session 2	Trial 10	O	C	BR	B
Bruce	2019-03-29	AM	1	3	Block 4	Session 2	Trial 1	B	C	BL	B
Bruce	2019-03-29	AM	1	3	Block 4	Session 2	Trial 2	O	C	BR	B
Bruce	2019-03-29	AM	1	3	Block 4	Session 2	Trial 3	B	P	BR	B
Bruce	2019-03-29	AM	1	3	Block 4	Session 2	Trial 4	O	C	BL	O
Bruce	2019-03-29	AM	1	3	Block 4	Session 2	Trial 5	O	P	BR	B
Bruce	2019-03-29	AM	1	3	Block 4	Session 2	Trial 6	B	P	BL	B
Bruce	2019-03-29	AM	1	3	Block 4	Session 2	Trial 7	B	C	BR	B
Bruce	2019-03-29	AM	1	3	Block 4	Session 2	Trial 8	O	C	BL	O
Bruce	2019-03-29	AM	1	3	Block 4	Session 2	Trial 9	B	P	BL	B
Bruce	2019-03-29	AM	1	3	Block 4	Session 2	Trial 10	O	P	BR	B
											18/20 CORRECT
Bruce	2019-04-03	AM	2	1	Block 1	Session 1	Trial 1	B	P	BR	B
Bruce	2019-04-03	AM	2	1	Block 1	Session 1	Trial 2	B	C	BL	B
Bruce	2019-04-03	AM	2	1	Block 1	Session 1	Trial 3	O	P	BL	B
Bruce	2019-04-03	AM	2	1	Block 1	Session 1	Trial 4	B	C	BR	B
Bruce	2019-04-03	AM	2	1	Block 1	Session 1	Trial 5	O	P	BR	B
Bruce	2019-04-03	AM	2	1	Block 1	Session 1	Trial 6	B	C	BL	B
Bruce	2019-04-03	AM	2	1	Block 1	Session 1	Trial 7	O	C	BR	B
Bruce	2019-04-03	AM	2	1	Block 1	Session 1	Trial 8	O	P	BR	O
Bruce	2019-04-03	AM	2	1	Block 1	Session 1	Trial 9	B	C	BL	B
Bruce	2019-04-03	AM	2	1	Block 1	Session 2	Trial 10	O	P	BL	O
Bruce	2019-04-04	AM	2	1	Block 1	Session 2	Trial 1	O	P	BL	B
Bruce	2019-04-04	AM	2	1	Block 1	Session 2	Trial 2	B	C	BR	B
Bruce	2019-04-04	AM	2	1	Block 1	Session 2	Trial 3	O	P	BL	B
Bruce	2019-04-04	AM	2	1	Block 1	Session 2	Trial 4	O	C	BL	B
Bruce	2019-04-04	AM	2	1	Block 1	Session 2	Trial 5	B	C	BR	O
Bruce	2019-04-04	AM	2	1	Block 1	Session 2	Trial 6	O	P	BR	B
Bruce	2019-04-04	AM	2	1	Block 1	Session 2	Trial 7	B	P	BL	B
Bruce	2019-04-04	AM	2	1	Block 1	Session 2	Trial 8	B	C	BL	B
Bruce	2019-04-04	AM	2	1	Block 1	Session 2	Trial 9	O	P	BR	B
Bruce	2019-04-04	AM	2	1	Block 1	Session 2	Trial 10	B	C	BR	B
											17/20 CORRECT
Bruce	2019-04-08	AM	2	2	Block 1	Session 1	Trial 1	O	P	BL	O
Bruce	2019-04-08	AM	2	2	Block 1	Session 1	Trial 2	B	C	BR	B
Bruce	2019-04-08	AM	2	2	Block 1	Session 1	Trial 3	O	P	BR	B
Bruce	2019-04-08	AM	2	2	Block 1	Session 1	Trial 4	B	P	BL	B
Bruce	2019-04-08	AM	2	2	Block 1	Session 1	Trial 5	O	C	BR	B
Bruce	2019-04-08	AM	2	2	Block 1	Session 1	Trial 6	O	C	BL	O
Bruce	2019-04-08	AM	2	2	Block 1	Session 1	Trial 7	B	P	BL	B
Bruce	2019-04-08	AM	2	2	Block 1	Session 1	Trial 8	B	C	BR	B
Bruce	2019-04-08	AM	2	2	Block 1	Session 1	Trial 9	O	C	BL	O
Bruce	2019-04-08	AM	2	2	Block 1	Session 2	Trial 10	B	P	BR	B
Bruce	2019-04-08	AM	2	2	Block 1	Session 2	Trial 1	O	C	BL	B
Bruce	2019-04-08	AM	2	2	Block 1	Session 2	Trial 2	B	C	BR	B
Bruce	2019-04-08	AM	2	2	Block 1	Session 2	Trial 3	B	P	BR	B
Bruce	2019-04-08	AM	2	2	Block 1	Session 2	Trial 4	O	P	BL	O
Bruce	2019-04-08	AM	2	2	Block 1	Session 2	Trial 5	B	C	BL	B
Bruce	2019-04-08	AM	2	2	Block 1	Session 2	Trial 6	O	P	BR	B
Bruce	2019-04-08	AM	2	2	Block 1	Session 2	Trial 7	B	P	BL	B
Bruce	2019-04-08	AM	2	2	Block 1	Session 2	Trial 8	O	C	BL	B
Bruce	2019-04-08	AM	2	2	Block 1	Session 2	Trial 9	O	P	BR	O
Bruce	2019-04-08	AM	2	2	Block 1	Session 2	Trial 10	B	C	BR	B
											15/20 CORRECT
Bruce	2019-04-08	AM	2	2	Block 2	Session 1	Trial 1	O	P	BL	B
Bruce	2019-04-08	AM	2	2	Block 2	Session 1	Trial 2	B	P	BR	B
Bruce	2019-04-08	AM	2	2	Block 2	Session 1	Trial 3	O	C	BL	B
Bruce	2019-04-08	AM	2	2	Block 2	Session 1	Trial 4	O	C	BR	B
Bruce	2019-04-08	AM	2	2	Block 2	Session 1	Trial 5	B	P	BL	B
Bruce	2019-04-08	AM	2	2	Block 2	Session 1	Trial 6	B	C	BL	B
Bruce	2019-04-08	AM	2	2	Block 2	Session 1	Trial 7	O	C	BR	O
Bruce	2019-04-08	AM	2	2	Block 2	Session 1	Trial 8	B	P	BL	B
Bruce	2019-04-08	AM	2	2	Block 2	Session 1	Trial 9	B	C	BR	O
Bruce	2019-04-08	AM	2	2	Block 2	Session 2	Trial 10	O	P	BR	B
Bruce	2019-04-09	AM	2	2	Block 2	Session 2	Trial 1	O	P	BR	B
Bruce	2019-04-09	AM	2	2	Block 2	Session 2	Trial 2	B	P	BL	B
Bruce	2019-04-09	AM	2	2	Block 2	Session 2	Trial 3	B	C	BL	B
Bruce	2019-04-09	AM	2	2	Block 2	Session 2	Trial 4	O	P	BR	B
Bruce	2019-04-09	AM	2	2	Block 2	Session 2	Trial 5	B	C	BR	B
Bruce	2019-04-09	AM	2	2	Block 2	Session 2	Trial 6	O	C	BL	B
Bruce	2019-04-09	AM	2	2	Block 2	Session 2	Trial 7	B	P	BR	B
Bruce	2019-04-09	AM	2	2	Block 2	Session 2	Trial 8	B	P	BL	B
Bruce	2019-04-09	AM	2	2	Block 2	Session 2	Trial 9	O	C	BR	O
Bruce	2019-04-09	AM	2	2	Block 2	Session 2	Trial 10	O	C	BL	B
											17/20 CORRECT
Name	Date	Time	Experiment	Condition	Block	Session	Trial	E2's Side	First Experimenter	Switch?	Person Chosen
Bruce	2019-04-11	AM	3	Demo	Block 1	Session 1	Trial 1	Right	BIASED	No	BIASED
Bruce	2019-04-11	AM	3	Demo	Block 1	Session 1	Trial 2	Left	BIASED	Yes (Front)	BIASED
Bruce	2019-04-11	AM	3	Demo	Block 1	Session 1	Trial 3	Left	UNBIASED	No	BIASED
Bruce	2019-04-11	AM	3	Demo	Block 1	Session 1	Trial 4	Right	UNBIASED	Yes (Front)	UNBIASED
Bruce	2019-04-11	AM	3	Demo	Block 1	Session 1	Trial 5	Left	BIASED	Yes (Back)	BIASED
Bruce	2019-04-11	AM	3	Demo	Block 1	Session 1	Trial 6	Left	UNBIASED	No	BIASED
Bruce	2019-04-11	AM	3	Demo	Block 1	Session 1	Trial 7	Right	BIASED	No	BIASED
Bruce	2019-04-11	AM	3	Demo	Block 1	Session 1	Trial 8	Right	UNBIASED	Yes (Back)	BIASED
Bruce	2019-04-11	AM	3	Demo	Block 1	Session 1	Trial 9	Left	UNBIASED	No	BIASED
Bruce	2019-04-11	AM	3	Demo	Block 1	Session 2	Trial 10	Right	BIASED	Yes (Front)	UNBIASED
Bruce	2019-04-11	AM	3	Demo	Block 1	Session 2	Trial 1	Left	BIASED	Yes (Back)	BIASED
Bruce	2019-04-11	AM	3	Demo	Block 1	Session 2	Trial 2	Right	UNBIASED	Yes (Front)	UNBIASED
Bruce	2019-04-11	AM	3	Demo	Block 1	Session 2	Trial 3	Left	UNBIASED	No	UNBIASED
Bruce	2019-04-11	AM	3	Demo	Block 1	Session 2	Trial 4	Left	BIASED	Yes (Back)	BIASED
Bruce	2019-04-11	AM	3	Demo	Block 1	Session 2	Trial 5	Right	UNBIASED	No	UNBIASED
Bruce	2019-04-11	AM	3	Demo	Block 1	Session 2	Trial 6	Left	UNBIASED	No	UNBIASED
Bruce	2019-04-11	AM	3	Demo	Block 1	Session 2	Trial 7	Right	BIASED	Yes (Front)	BIASED
Bruce	2019-04-11	AM	3	Demo	Block 1	Session 2	Trial 8	Left	UNBIASED	Yes (Back)	BIASED
Bruce	2019-04-11	AM	3	Demo	Block 1	Session 2	Trial 9	Right	BIASED	No	BIASED
Bruce	2019-04-11	AM	3	Demo	Block 1	Session 2	Trial 10	Right	BIASED	No	BIASED
											14/20 BIASED EXP
Name	Date	Time	Experiment	Condition	Block	Session	Trial	E2's Side	First Experimenter	Switch?	Person Chosen
Bruce	2019-04-11	AM	3	Demo	Demo	Session 1	Trial 1	Left	BIASED	Yes (Back)	BIASED
Bruce	2019-04-11	AM	3	Demo	Demo	Session 1	Trial 2	Right	UNBIASED	No	BIASED
Bruce	2019-04-11	AM	3	Demo	Demo	Session 1	Trial 3	Right	BIASED	No	BIASED
Bruce	2019-04-11	AM	3	1	Block 1	Session 1	Trial 1	Left	BIASED	Yes (Front)	BIASED
Bruce	2019-04-11	AM	3	1	Block 1	Session 1	Trial 2	Right	UNBIASED	Yes (Back)	BIASED
Bruce	2019-04-11	AM	3	1	Block 1	Session 1	Trial 3	Left	UNBIASED	No	UNBIASED
Bruce	2019-04-11	AM	3	1	Block 1	Session 1	Trial 4	Left	BIASED	Yes (Front)	BIASED
Bruce	2019-04-11	AM	3	1	Block 1	Session 1	Trial 5	Right	UNBIASED	No	BIASED
Bruce	2019-04-11	AM	3	1	Block 1	Session 1	Trial 6	Left	UNBIASED	No	BIASED
Bruce	2019-04-11	AM	3	1	Block 1	Session 1	Trial 7	Right	BIASED	Yes (Front)	BIASED
Bruce	2019-04-11	AM	3	1	Block 1	Session 1	Trial 8	Left	UNBIASED	Yes (Back)	BIASED
Bruce	2019-04-11	AM	3	1	Block 1	Session 1	Trial 9	Right	BIASED	No	BIASED
Bruce	2019-04-11	AM	3	1	Block 1	Session 2	Trial 10	Right	BIASED	No	BIASED
Bruce	2019-04-11	AM	3	1	Block 1	Session 2	Trial 1	Left	UNBIASED	No	UNBIASED
Bruce	2019-04-11	AM	3	1	Block 1	Session 2	Trial 2	Left	BIASED	Yes (Back)	BIASED
Bruce	2019-04-11	AM	3	1	Block 1	Session 2	Trial 3	Right	UNBIASED	Yes (Front)	BIASED
Bruce	2019-04-11	AM	3	1	Block 1	Session 2	Trial 4	Right	UNBIASED	No	BIASED
Bruce	2019-04-11	AM	3	1	Block 1	Session 2	Trial 5	Left	BIASED	No	BIASED
Bruce	2019-04-11	AM	3	1	Block 1	Session 2	Trial 6	Right	UNBIASED	Yes (Front)	UNBIASED
Bruce	2019-04-11	AM	3	1	Block 1	Session 2	Trial 7	Right	UNBIASED	Yes (Back)	BIASED
Bruce	2019-04-11	AM	3	1	Block 1	Session 2	Trial 8	Left	BIASED	No	BIASED
Bruce	2019-04-11	AM	3	1	Block 1	Session 2	Trial 9	Right	UNBIASED	No	BIASED
Bruce	2019-04-11	AM	3	1	Block 1	Session 2	Trial 10	Left	BIASED	Yes (Back)	BIASED
											17/20 BIASED EXP

## Sheet: Loki
Name	Date	Time	Experiment	Condition	Block	Session	Trial	First Token Taken	Hand Trajectory	Jar Side	Chosen Token
Loki	2019-02-07	AM	1	1	Block 1	Session 1	Trial 1	O	P	BL	B		BR = black jar on the right
Loki	2019-02-07	AM	1	1	Block 1	Session 1	Trial 2	O	C	BR	B		BL = black jar on the left
Loki	2019-02-07	AM	1	1	Block 1	Session 1	Trial 3	B	C	BL	B
Loki	2019-02-07	AM	1	1	Block 1	Session 1	Trial 4	B	P	BR	B		B = black token taken first
Loki	2019-02-07	AM	1	1	Block 1	Session 1	Trial 5	O	P	BL	B		O = orange token taken first
Loki	2019-02-07	AM	1	1	Block 1	Session 1	Trial 6	O	C	BR	B
Loki	2019-02-07	AM	1	1	Block 1	Session 1	Trial 7	B	C	BL	O		C = hands crossed
Loki	2019-02-07	AM	1	1	Block 1	Session 1	Trial 8	O	P	BR	B		P = hands parallel
Loki	2019-02-07	AM	1	1	Block 1	Session 1	Trial 9	B	P	BL	B
Loki	2019-02-07	AM	1	1	Block 1	Session 1	Trial 10	B	C	BR	B
Loki	2019-02-07	PM	1	1	Block 1	Session 2	Trial 1	B	P	BR	B
Loki	2019-02-07	PM	1	1	Block 1	Session 2	Trial 2	O	C	BL	O
Loki	2019-02-07	PM	1	1	Block 1	Session 2	Trial 3	B	C	BR	B
Loki	2019-02-07	PM	1	1	Block 1	Session 2	Trial 4	O	P	BL	O
Loki	2019-02-07	PM	1	1	Block 1	Session 2	Trial 5	B	C	BL	B
Loki	2019-02-07	PM	1	1	Block 1	Session 2	Trial 6	O	P	BR	B
Loki	2019-02-07	PM	1	1	Block 1	Session 2	Trial 7	O	C	BL	O
Loki	2019-02-07	PM	1	1	Block 1	Session 2	Trial 8	B	C	BR	O
Loki	2019-02-07	PM	1	1	Block 1	Session 2	Trial 9	O	P	BL	B
Loki	2019-02-07	PM	1	1	Block 1	Session 2	Trial 10	B	P	BR	B
											15/20 CORRECT
Loki	2019-02-08	AM	1	1	Block 2	Session 1	Trial 1	B	P	BR	B
Loki	2019-02-08	AM	1	1	Block 2	Session 1	Trial 2	B	C	BL	O
Loki	2019-02-08	AM	1	1	Block 2	Session 1	Trial 3	O	P	BL	B
Loki	2019-02-08	AM	1	1	Block 2	Session 1	Trial 4	B	C	BR	B
Loki	2019-02-08	AM	1	1	Block 2	Session 1	Trial 5	O	P	BR	O
Loki	2019-02-08	AM	1	1	Block 2	Session 1	Trial 6	B	C	BL	B
Loki	2019-02-08	AM	1	1	Block 2	Session 1	Trial 7	O	C	BR	B
Loki	2019-02-08	AM	1	1	Block 2	Session 1	Trial 8	O	P	BR	B
Loki	2019-02-08	AM	1	1	Block 2	Session 1	Trial 9	B	C	BL	B
Loki	2019-02-08	AM	1	1	Block 2	Session 1	Trial 10	O	P	BL	B
Loki	2019-02-11	AM	1	1	Block 2	Session 2	Trial 1	O	P	BL	B
Loki	2019-02-11	AM	1	1	Block 2	Session 2	Trial 2	B	C	BR	B
Loki	2019-02-11	AM	1	1	Block 2	Session 2	Trial 3	O	P	BL	B
Loki	2019-02-11	AM	1	1	Block 2	Session 2	Trial 4	O	C	BL	O
Loki	2019-02-11	AM	1	1	Block 2	Session 2	Trial 5	B	C	BR	B
Loki	2019-02-11	AM	1	1	Block 2	Session 2	Trial 6	O	P	BR	B
Loki	2019-02-11	AM	1	1	Block 2	Session 2	Trial 7	B	P	BL	B
Loki	2019-02-11	AM	1	1	Block 2	Session 2	Trial 8	B	C	BL	B
Loki	2019-02-11	AM	1	1	Block 2	Session 2	Trial 9	O	P	BR	O
Loki	2019-02-11	AM	1	1	Block 2	Session 2	Trial 10	B	C	BR	B
											16/20 CORRECT
Loki	2019-02-13	AM	1	1	Block 3	Session 1	Trial 1	O	P	BR	B
Loki	2019-02-13	AM	1	1	Block 3	Session 1	Trial 2	O	C	BR	B
Loki	2019-02-13	AM	1	1	Block 3	Session 1	Trial 3	B	P	BL	B
Loki	2019-02-13	AM	1	1	Block 3	Session 1	Trial 4	O	C	BL	B
Loki	2019-02-13	AM	1	1	Block 3	Session 1	Trial 5	B	C	BR	B
Loki	2019-02-13	AM	1	1	Block 3	Session 1	Trial 6	B	P	BL	B
Loki	2019-02-13	AM	1	1	Block 3	Session 1	Trial 7	O	C	BL	B
Loki	2019-02-13	AM	1	1	Block 3	Session 1	Trial 8	B	P	BR	B
Loki	2019-02-13	AM	1	1	Block 3	Session 1	Trial 9	B	P	BL	O
Loki	2019-02-13	AM	1	1	Block 3	Session 1	Trial 10	O	C	BR	B
Loki	2019-02-14	AM	1	1	Block 3	Session 2	Trial 1	O	P	BR	B
Loki	2019-02-14	AM	1	1	Block 3	Session 2	Trial 2	B	P	BL	O
Loki	2019-02-14	AM	1	1	Block 3	Session 2	Trial 3	B	C	BL	O
Loki	2019-02-14	AM	1	1	Block 3	Session 2	Trial 4	O	C	BR	B
Loki	2019-02-14	AM	1	1	Block 3	Session 2	Trial 5	O	P	BR	B
Loki	2019-02-14	AM	1	1	Block 3	Session 2	Trial 6	B	P	BL	B
Loki	2019-02-14	AM	1	1	Block 3	Session 2	Trial 7	B	C	BR	B
Loki	2019-02-14	AM	1	1	Block 3	Session 2	Trial 8	O	C	BL	B
Loki	2019-02-14	AM	1	1	Block 3	Session 2	Trial 9	B	P	BR	O
Loki	2019-02-14	AM	1	1	Block 3	Session 2	Trial 10	O	C	BL	B
											16/20 CORRECT
Loki	2019-02-15	AM	1	1	Block 4	Session 1	Trial 1	O	C	BR	B
Loki	2019-02-15	AM	1	1	Block 4	Session 1	Trial 2	O	P	BL	O
Loki	2019-02-15	AM	1	1	Block 4	Session 1	Trial 3	B	C	BL	B
Loki	2019-02-15	AM	1	1	Block 4	Session 1	Trial 4	O	P	BR	O
Loki	2019-02-15	AM	1	1	Block 4	Session 1	Trial 5	O	P	BL	O
Loki	2019-02-15	AM	1	1	Block 4	Session 1	Trial 6	B	C	BR	B
Loki	2019-02-15	AM	1	1	Block 4	Session 1	Trial 7	B	P	BR	O
Loki	2019-02-15	AM	1	1	Block 4	Session 1	Trial 8	O	C	BL	O
Loki	2019-02-15	AM	1	1	Block 4	Session 1	Trial 9	B	P	BL	O
Loki	2019-02-15	AM	1	1	Block 4	Session 2	Trial 10	B	C	BR	B
Loki	2019-02-18	AM	1	1	Block 4	Session 2	Trial 1	B	P	BR	B
Loki	2019-02-18	AM	1	1	Block 4	Session 2	Trial 2	B	P	BL	B
Loki	2019-02-18	AM	1	1	Block 4	Session 2	Trial 3	O	C	BR	B
Loki	2019-02-18	AM	1	1	Block 4	Session 2	Trial 4	B	P	BR	B
Loki	2019-02-18	AM	1	1	Block 4	Session 2	Trial 5	B	C	BL	B
Loki	2019-02-18	AM	1	1	Block 4	Session 2	Trial 6	O	P	BL	B
Loki	2019-02-18	AM	1	1	Block 4	Session 2	Trial 7	O	C	BR	B
Loki	2019-02-18	AM	1	1	Block 4	Session 2	Trial 8	B	C	BL	B
Loki	2019-02-18	AM	1	1	Block 4	Session 2	Trial 9	O	P	BR	B
Loki	2019-02-18	AM	1	1	Block 4	Session 2	Trial 10	O	C	BL	B
											14/20 CORRECT
Loki	2019-02-19	AM	1	1	Block 5	Session 1	Trial 1	O	P	BR	B
Loki	2019-02-19	AM	1	1	Block 5	Session 1	Trial 2	O	C	BR	B
Loki	2019-02-19	AM	1	1	Block 5	Session 1	Trial 3	B	P	BL	B
Loki	2019-02-19	AM	1	1	Block 5	Session 1	Trial 4	B	C	BL	B
Loki	2019-02-19	AM	1	1	Block 5	Session 1	Trial 5	O	P	BR	O
Loki	2019-02-19	AM	1	1	Block 5	Session 1	Trial 6	B	C	BR	B
Loki	2019-02-19	AM	1	1	Block 5	Session 1	Trial 7	O	C	BL	B
Loki	2019-02-19	AM	1	1	Block 5	Session 1	Trial 8	O	P	BR	B
Loki	2019-02-19	AM	1	1	Block 5	Session 1	Trial 9	B	C	BR	B
Loki	2019-02-19	AM	1	1	Block 5	Session 2	Trial 10	B	P	BL	B
Loki	2019-02-20	AM	1	1	Block 5	Session 2	Trial 1	B	C	BL	B
Loki	2019-02-20	AM	1	1	Block 5	Session 2	Trial 2	B	C	BR	B
Loki	2019-02-20	AM	1	1	Block 5	Session 2	Trial 3	O	P	BR	B
Loki	2019-02-20	AM	1	1	Block 5	Session 2	Trial 4	O	C	BL	O
Loki	2019-02-20	AM	1	1	Block 5	Session 2	Trial 5	B	P	BL	B
Loki	2019-02-20	AM	1	1	Block 5	Session 2	Trial 6	O	P	BR	B
Loki	2019-02-20	AM	1	1	Block 5	Session 2	Trial 7	O	C	BL	B
Loki	2019-02-20	AM	1	1	Block 5	Session 2	Trial 8	B	P	BL	B
Loki	2019-02-20	AM	1	1	Block 5	Session 2	Trial 9	O	C	BR	B
Loki	2019-02-20	AM	1	1	Block 5	Session 2	Trial 10	B	P	BL	B
											18/20 CORRECT
Loki	2019-02-26	AM	1	2	Block 1	Session 1	Trial 1	O	P	BL	B
Loki	2019-02-26	AM	1	2	Block 1	Session 1	Trial 2	B	C	BR	B
Loki	2019-02-26	AM	1	2	Block 1	Session 1	Trial 3	B	P	BR	B
Loki	2019-02-26	AM	1	2	Block 1	Session 1	Trial 4	O	C	BL	B
Loki	2019-02-26	AM	1	2	Block 1	Session 1	Trial 5	B	P	BL	B
Loki	2019-02-26	AM	1	2	Block 1	Session 1	Trial 6	B	P	BR	O
Loki	2019-02-26	AM	1	2	Block 1	Session 1	Trial 7	O	C	BR	B
Loki	2019-02-26	AM	1	2	Block 1	Session 1	Trial 8	B	C	BL	B
Loki	2019-02-26	AM	1	2	Block 1	Session 1	Trial 9	O	P	BL	B
Loki	2019-02-26	AM	1	2	Block 1	Session 2	Trial 10	O	C	BR	O
Loki	2019-02-27	AM	1	2	Block 1	Session 2	Trial 1	B	P	BL	O
Loki	2019-02-27	AM	1	2	Block 1	Session 2	Trial 2	B	C	BR	B
Loki	2019-02-27	AM	1	2	Block 1	Session 2	Trial 3	O	P	BR	B
Loki	2019-02-27	AM	1	2	Block 1	Session 2	Trial 4	B	P	BL	B
Loki	2019-02-27	AM	1	2	Block 1	Session 2	Trial 5	B	C	BL	B
Loki	2019-02-27	AM	1	2	Block 1	Session 2	Trial 6	O	P	BR	B
Loki	2019-02-27	AM	1	2	Block 1	Session 2	Trial 7	O	C	BR	O
Loki	2019-02-27	AM	1	2	Block 1	Session 2	Trial 8	B	C	BL	B
Loki	2019-02-27	AM	1	2	Block 1	Session 2	Trial 9	O	P	BR	B
Loki	2019-02-27	AM	1	2	Block 1	Session 2	Trial 10	O	C	BL	B
											16/20 CORRECT
Loki	2019-02-28	AM	1	2	Block 2	Session 1	Trial 1	B	P	BR	B
Loki	2019-02-28	AM	1	2	Block 2	Session 1	Trial 2	O	C	BL	B
Loki	2019-02-28	AM	1	2	Block 2	Session 1	Trial 3	B	C	BR	B
Loki	2019-02-28	AM	1	2	Block 2	Session 1	Trial 4	O	P	BL	B
Loki	2019-02-28	AM	1	2	Block 2	Session 1	Trial 5	O	P	BR	B
Loki	2019-02-28	AM	1	2	Block 2	Session 1	Trial 6	B	C	BR	B
Loki	2019-02-28	AM	1	2	Block 2	Session 1	Trial 7	O	P	BL	O
Loki	2019-02-28	AM	1	2	Block 2	Session 1	Trial 8	B	C	BL	B
Loki	2019-02-28	AM	1	2	Block 2	Session 1	Trial 9	O	C	BR	B
Loki	2019-02-28	AM	1	2	Block 2	Session 2	Trial 10	B	P	BL	O
Loki	2019-03-01	AM	1	2	Block 2	Session 2	Trial 1	B	P	BL	B
Loki	2019-03-01	AM	1	2	Block 2	Session 2	Trial 2	B	C	BR	B
Loki	2019-03-01	AM	1	2	Block 2	Session 2	Trial 3	O	P	BR	B
Loki	2019-03-01	AM	1	2	Block 2	Session 2	Trial 4	B	C	BL	B
Loki	2019-03-01	AM	1	2	Block 2	Session 2	Trial 5	O	P	BR	B
Loki	2019-03-01	AM	1	2	Block 2	Session 2	Trial 6	B	P	BL	B
Loki	2019-03-01	AM	1	2	Block 2	Session 2	Trial 7	O	C	BL	B
Loki	2019-03-01	AM	1	2	Block 2	Session 2	Trial 8	B	P	BR	B
Loki	2019-03-01	AM	1	2	Block 2	Session 2	Trial 9	O	C	BR	B
Loki	2019-03-01	AM	1	2	Block 2	Session 2	Trial 10	O	C	BL	B
											18/20 CORRECT
Loki	2019-03-04	AM	1	3	Block 1	Session 1	Trial 1	B	P	BR	B
Loki	2019-03-04	AM	1	3	Block 1	Session 1	Trial 2	O	P	BL	B
Loki	2019-03-04	AM	1	3	Block 1	Session 1	Trial 3	O	C	BR	B
Loki	2019-03-04	AM	1	3	Block 1	Session 1	Trial 4	B	C	BL	B
Loki	2019-03-04	AM	1	3	Block 1	Session 1	Trial 5	B	P	BR	B
Loki	2019-03-04	AM	1	3	Block 1	Session 1	Trial 6	O	C	BR	B
Loki	2019-03-04	AM	1	3	Block 1	Session 1	Trial 7	B	C	BL	B
Loki	2019-03-04	AM	1	3	Block 1	Session 1	Trial 8	B	P	BL	B
Loki	2019-03-04	AM	1	3	Block 1	Session 1	Trial 9	O	C	BR	B
Loki	2019-03-04	AM	1	3	Block 1	Session 2	Trial 10	O	P	BL	B
Loki	2019-03-05	AM	1	3	Block 1	Session 2	Trial 1	B	C	BL	B
Loki	2019-03-05	AM	1	3	Block 1	Session 2	Trial 2	O	P	BR	O
Loki	2019-03-05	AM	1	3	Block 1	Session 2	Trial 3	O	C	BR	B
Loki	2019-03-05	AM	1	3	Block 1	Session 2	Trial 4	B	C	BL	B
Loki	2019-03-05	AM	1	3	Block 1	Session 2	Trial 5	B	P	BR	B
Loki	2019-03-05	AM	1	3	Block 1	Session 2	Trial 6	O	C	BL	B
Loki	2019-03-05	AM	1	3	Block 1	Session 2	Trial 7	O	P	BL	B
Loki	2019-03-05	AM	1	3	Block 1	Session 2	Trial 8	B	C	BR	B
Loki	2019-03-05	AM	1	3	Block 1	Session 2	Trial 9	O	P	BR	B
Loki	2019-03-05	AM	1	3	Block 1	Session 2	Trial 10	B	P	BL	B
											19/20 CORRECT
Loki	2019-03-18	AM	2	1	Block 1	Session 1	Trial 1	B	P	BR	O
Loki	2019-03-18	AM	2	1	Block 1	Session 1	Trial 2	O	C	BR	B
Loki	2019-03-18	AM	2	1	Block 1	Session 1	Trial 3	B	P	BL	B
Loki	2019-03-18	AM	2	1	Block 1	Session 1	Trial 4	O	C	BL	B
Loki	2019-03-18	AM	2	1	Block 1	Session 1	Trial 5	O	C	BR	O
Loki	2019-03-18	AM	2	1	Block 1	Session 1	Trial 6	B	P	BL	B
Loki	2019-03-18	AM	2	1	Block 1	Session 1	Trial 7	O	P	BR	B
Loki	2019-03-18	AM	2	1	Block 1	Session 1	Trial 8	B	C	BL	B
Loki	2019-03-18	AM	2	1	Block 1	Session 1	Trial 9	B	C	BR	B
Loki	2019-03-18	AM	2	1	Block 1	Session 2	Trial 10	O	P	BL	O
Loki	2019-03-19	AM	2	1	Block 1	Session 2	Trial 1	O	P	BR	B
Loki	2019-03-19	AM	2	1	Block 1	Session 2	Trial 2	O	C	BL	B
Loki	2019-03-19	AM	2	1	Block 1	Session 2	Trial 3	B	C	BR	B
Loki	2019-03-19	AM	2	1	Block 1	Session 2	Trial 4	B	P	BR	B
Loki	2019-03-19	AM	2	1	Block 1	Session 2	Trial 5	O	C	BL	B
Loki	2019-03-19	AM	2	1	Block 1	Session 2	Trial 6	O	P	BL	O
Loki	2019-03-19	AM	2	1	Block 1	Session 2	Trial 7	B	P	BR	B
Loki	2019-03-19	AM	2	1	Block 1	Session 2	Trial 8	O	C	BR	B
Loki	2019-03-19	AM	2	1	Block 1	Session 2	Trial 9	B	C	BL	B
Loki	2019-03-19	AM	2	1	Block 1	Session 2	Trial 10	B	P	BL	B
											18/20 CORRECT
Loki	2019-03-20	AM	2	2	Block 1	Session 1	Trial 1	O	C	BL	B
Loki	2019-03-20	AM	2	2	Block 1	Session 1	Trial 2	O	P	BR	B
Loki	2019-03-20	AM	2	2	Block 1	Session 1	Trial 3	B	C	BR	B
Loki	2019-03-20	AM	2	2	Block 1	Session 1	Trial 4	B	P	BL	B
Loki	2019-03-20	AM	2	2	Block 1	Session 1	Trial 5	O	C	BR	B
Loki	2019-03-20	AM	2	2	Block 1	Session 1	Trial 6	O	C	BL	B
Loki	2019-03-20	AM	2	2	Block 1	Session 1	Trial 7	B	P	BR	B
Loki	2019-03-20	AM	2	2	Block 1	Session 1	Trial 8	B	C	BR	B
Loki	2019-03-20	AM	2	2	Block 1	Session 1	Trial 9	O	P	BL	B
Loki	2019-03-20	AM	2	2	Block 1	Session 2	Trial 10	B	P	BL	B
Loki	2019-03-20	AM	2	2	Block 1	Session 2	Trial 1	O	P	BR	O
Loki	2019-03-20	AM	2	2	Block 1	Session 2	Trial 2	O	C	BL	B
Loki	2019-03-20	AM	2	2	Block 1	Session 2	Trial 3	B	C	BR	B
Loki	2019-03-20	AM	2	2	Block 1	Session 2	Trial 4	B	P	BR	B
Loki	2019-03-20	AM	2	2	Block 1	Session 2	Trial 5	O	C	BL	B
Loki	2019-03-20	AM	2	2	Block 1	Session 2	Trial 6	B	P	BL	B
Loki	2019-03-20	AM	2	2	Block 1	Session 2	Trial 7	O	P	BR	B
Loki	2019-03-20	AM	2	2	Block 1	Session 2	Trial 8	O	C	BL	B
Loki	2019-03-20	AM	2	2	Block 1	Session 2	Trial 9	B	C	BR	B
Loki	2019-03-20	AM	2	2	Block 1	Session 2	Trial 10	B	P	BL	B
											19/20 CORRECT
Name	Date	Time	Experiment	Condition	Block	Session	Trial	E1's Side	First Experimenter	Switch?	Person Chosen
Loki	2019-03-26	AM	3	Demo	Block 1	Session 1	Trial 1	Right	UNBIASED	No	UNBIASED
Loki	2019-03-26	AM	3	Demo	Block 1	Session 1	Trial 2	Left	UNBIASED	Yes (Front)	BIASED
Loki	2019-03-26	AM	3	Demo	Block 1	Session 1	Trial 3	Left	BIASED	No	BIASED
Loki	2019-03-26	AM	3	Demo	Block 1	Session 1	Trial 4	Right	BIASED	Yes (Back)	BIASED
Loki	2019-03-26	AM	3	Demo	Block 1	Session 1	Trial 5	Left	UNBIASED	Yes (Front)	BIASED
Loki	2019-03-26	AM	3	Demo	Block 1	Session 1	Trial 6	Left	BIASED	No	BIASED
Loki	2019-03-26	AM	3	Demo	Block 1	Session 1	Trial 7	Right	UNBIASED	No	UNBIASED
Loki	2019-03-26	AM	3	Demo	Block 1	Session 1	Trial 8	Right	BIASED	Yes (Back)	UNBIASED
Loki	2019-03-26	AM	3	Demo	Block 1	Session 1	Trial 9	Left	BIASED	No	BIASED
Loki	2019-03-26	AM	3	Demo	Block 1	Session 2	Trial 10	Right	UNBIASED	Yes (Front)	BIASED
Loki	2019-03-26	AM	3	Demo	Block 1	Session 2	Trial 1	Right	BIASED	No	BIASED
Loki	2019-03-26	AM	3	Demo	Block 1	Session 2	Trial 2	Left	UNBIASED	Yes (Back)	BIASED
Loki	2019-03-26	AM	3	Demo	Block 1	Session 2	Trial 3	Right	UNBIASED	No	BIASED
Loki	2019-03-26	AM	3	Demo	Block 1	Session 2	Trial 4	Right	BIASED	Yes (Front)	UNBIASED
Loki	2019-03-26	AM	3	Demo	Block 1	Session 2	Trial 5	Left	UNBIASED	No	BIASED
Loki	2019-03-26	AM	3	Demo	Block 1	Session 2	Trial 6	Right	BIASED	No	BIASED
Loki	2019-03-26	AM	3	Demo	Block 1	Session 2	Trial 7	Left	UNBIASED	Yes (Back)	UNBIASED
Loki	2019-03-26	AM	3	Demo	Block 1	Session 2	Trial 8	Right	BIASED	Yes (Front)	BIASED
Loki	2019-03-26	AM	3	Demo	Block 1	Session 2	Trial 9	Left	UNBIASED	No	BIASED
Loki	2019-03-26	AM	3	Demo	Block 1	Session 2	Trial 10	Left	BIASED	Yes (Back)	BIASED
											15/20 BIASED EXP
Name	Date	Time	Experiment	Condition	Block	Session	Trial	E1's Side	First Experimenter	Switch?	Person Chosen
Loki	2019-03-28	AM	3	Demo	Demo	Session 1	Trial 1	NA	NA	NA	NA
Loki	2019-03-28	AM	3	Demo	Demo	Session 1	Trial 2	NA	NA	NA	NA
Loki	2019-03-28	AM	3	Demo	Demo	Session 1	Trial 3	NA	NA	NA	NA
Loki	2019-03-28	AM	3	1	Block 1	Session 1	Trial 1	Left	BIASED	No	BIASED
Loki	2019-03-28	AM	3	1	Block 1	Session 1	Trial 2	Left	UNBIASED	Yes (B)	BIASED
Loki	2019-03-28	AM	3	1	Block 1	Session 1	Trial 3	Right	UNBIASED	Yes (F)	UNBIASED
Loki	2019-03-28	AM	3	1	Block 1	Session 1	Trial 4	Right	BIASED	No	BIASED
Loki	2019-03-28	AM	3	1	Block 1	Session 1	Trial 5	Left	UNBIASED	No	UNBIASED
Loki	2019-03-28	AM	3	1	Block 1	Session 1	Trial 6	Right	BIASED	Yes (F)	BIASED
Loki	2019-03-28	AM	3	1	Block 1	Session 1	Trial 7	Right	BIASED	Yes (B)	UNBIASED
Loki	2019-03-28	AM	3	1	Block 1	Session 1	Trial 8	Left	UNBIASED	No	UNBIASED
Loki	2019-03-28	AM	3	1	Block 1	Session 1	Trial 9	Right	BIASED	No	BIASED
Loki	2019-03-28	AM	3	1	Block 1	Session 2	Trial 10	Left	UNBIASED	Yes (F)	BIASED
Loki	2019-03-28	AM	3	1	Block 1	Session 2	Trial 1	Left	UNBIASED	Yes (B)	UNBIASED
Loki	2019-03-28	AM	3	1	Block 1	Session 2	Trial 2	Right	BIASED	Yes (B)	BIASED
Loki	2019-03-28	AM	3	1	Block 1	Session 2	Trial 3	Left	BIASED	No	BIASED
Loki	2019-03-28	AM	3	1	Block 1	Session 2	Trial 4	Left	UNBIASED	Yes (F)	UNBIASED
Loki	2019-03-28	AM	3	1	Block 1	Session 2	Trial 5	Right	BIASED	No	BIASED
Loki	2019-03-28	AM	3	1	Block 1	Session 2	Trial 6	Left	BIASED	No	BIASED
Loki	2019-03-28	AM	3	1	Block 1	Session 2	Trial 7	Right	UNBIASED	Yes (F)	BIASED
Loki	2019-03-28	AM	3	1	Block 1	Session 2	Trial 8	Left	BIASED	Yes (B)	UNBIASED
Loki	2019-03-28	AM	3	1	Block 1	Session 2	Trial 9	Right	UNBIASED	No	UNBIASED
Loki	2019-03-28	AM	3	1	Block 1	Session 2	Trial 10	Right	UNBIASED	No	UNBIASED
											11/20 BIASED EXP

## Sheet: Neo
Name	Date	Time	Experiment	Condition	Block	Session	Trial	First Token Taken	Hand Trajectory	Jar Side	Chosen Token
Neo	2019-02-07	AM	1	1	Block 1	Session 1	Trial 1	O	C	BL	O		BR = black jar on the right
Neo	2019-02-07	AM	1	1	Block 1	Session 1	Trial 2	O	P	BR	B		BL = black jar on the left
Neo	2019-02-07	PM	1	1	Block 1	Session 2	Trial 3	B	C	BR	B
Neo	2019-02-07	AM	1	1	Block 1	Session 1	Trial 4	B	P	BL	B		B = black token taken first
Neo	2019-02-07	AM	1	1	Block 1	Session 1	Trial 5	O	C	BR	B		O = orange token taken first
Neo	2019-02-07	AM	1	1	Block 1	Session 1	Trial 6	O	C	BL	B
Neo	2019-02-07	AM	1	1	Block 1	Session 1	Trial 7	B	P	BR	B		C = hands crossed
Neo	2019-02-07	PM	1	1	Block 1	Session 1	Trial 8	B	C	BR	O		P = hands parallel
Neo	2019-02-07	PM	1	1	Block 1	Session 1	Trial 9	O	P	BL	O
Neo	2019-02-07	PM	1	1	Block 1	Session 1	Trial 10	B	P	BL	B
Neo	2019-02-08	AM	1	1	Block 1	Session 2	Trial 1	O	P	BR	O
Neo	2019-02-08	AM	1	1	Block 1	Session 2	Trial 2	O	C	BL	O
Neo	2019-02-08	AM	1	1	Block 1	Session 2	Trial 3	B	C	BR	B
Neo	2019-02-08	AM	1	1	Block 1	Session 2	Trial 4	B	P	BR	B
Neo	2019-02-08	AM	1	1	Block 1	Session 2	Trial 5	O	C	BL	B
Neo	2019-02-08	AM	1	1	Block 1	Session 2	Trial 6	B	P	BL	B
Neo	2019-02-08	AM	1	1	Block 1	Session 2	Trial 7	O	P	BR	O
Neo	2019-02-08	AM	1	1	Block 1	Session 2	Trial 8	O	C	BL	B
Neo	2019-02-08	AM	1	1	Block 1	Session 2	Trial 9	B	C	BR	B
Neo	2019-02-08	AM	1	1	Block 1	Session 2	Trial 10	B	P	BL	B
											14/20 CORRECT
Neo	2019-02-11	AM	1	1	Block 2	Session 1	Trial 1	B	P	BL	B
Neo	2019-02-11	AM	1	1	Block 2	Session 1	Trial 2	B	P	BR	B
Neo	2019-02-11	PM	1	1	Block 2	Session 1	Trial 3	O	C	BR	B
Neo	2019-02-11	AM	1	1	Block 2	Session 1	Trial 4	O	P	BL	B
Neo	2019-02-11	AM	1	1	Block 2	Session 1	Trial 5	B	C	BL	O
Neo	2019-02-11	AM	1	1	Block 2	Session 1	Trial 6	O	C	BR	O
Neo	2019-02-11	AM	1	1	Block 2	Session 1	Trial 7	B	P	BL	B
Neo	2019-02-11	PM	1	1	Block 2	Session 1	Trial 8	O	P	BR	O
Neo	2019-02-11	PM	1	1	Block 2	Session 1	Trial 9	B	C	BR	B
Neo	2019-02-11	PM	1	1	Block 2	Session 1	Trial 10	B	C	BL	O
Neo	2019-02-11	AM	1	1	Block 2	Session 2	Trial 1	B	P	BR	B
Neo	2019-02-11	AM	1	1	Block 2	Session 2	Trial 2	O	C	BR	B
Neo	2019-02-12	AM	1	1	Block 2	Session 2	Trial 3	O	P	BL	B
Neo	2019-02-12	AM	1	1	Block 2	Session 2	Trial 4	B	C	BL	B
Neo	2019-02-12	AM	1	1	Block 2	Session 2	Trial 5	B	P	BR	B
Neo	2019-02-12	AM	1	1	Block 2	Session 2	Trial 6	B	C	BR	B
Neo	2019-02-12	AM	1	1	Block 2	Session 2	Trial 7	O	C	BL	B
Neo	2019-02-12	AM	1	1	Block 2	Session 2	Trial 8	O	P	BL	B
Neo	2019-02-12	AM	1	1	Block 2	Session 2	Trial 9	B	P	BR	B
Neo	2019-02-12	AM	1	1	Block 2	Session 2	Trial 10	O	C	BL	B
											16/20 CORRECT
Neo	2019-02-13	AM	1	1	Block 3	Session 1	Trial 1	B	C	BR	B
Neo	2019-02-13	AM	1	1	Block 3	Session 1	Trial 2	B	P	BL	B
Neo	2019-02-13	PM	1	1	Block 3	Session 1	Trial 3	O	C	BL	B
Neo	2019-02-13	AM	1	1	Block 3	Session 1	Trial 4	O	P	BR	B
Neo	2019-02-13	AM	1	1	Block 3	Session 1	Trial 5	B	C	BR	B
Neo	2019-02-13	AM	1	1	Block 3	Session 1	Trial 6	O	C	BL	B
Neo	2019-02-13	AM	1	1	Block 3	Session 1	Trial 7	O	P	BL	B
Neo	2019-02-13	PM	1	1	Block 3	Session 1	Trial 8	B	P	BR	O
Neo	2019-02-13	PM	1	1	Block 3	Session 1	Trial 9	O	C	BL	B
Neo	2019-02-13	PM	1	1	Block 3	Session 1	Trial 10	B	P	BR	B
Neo	2019-02-14	AM	1	1	Block 3	Session 2	Trial 1	B	P	BL	B
Neo	2019-02-14	AM	1	1	Block 3	Session 2	Trial 2	B	C	BR	B
Neo	2019-02-14	AM	1	1	Block 3	Session 2	Trial 3	O	C	BL	B
Neo	2019-02-14	AM	1	1	Block 3	Session 2	Trial 4	B	P	BR	B
Neo	2019-02-14	AM	1	1	Block 3	Session 2	Trial 5	O	P	BL	B
Neo	2019-02-14	AM	1	1	Block 3	Session 2	Trial 6	O	C	BR	O
Neo	2019-02-14	AM	1	1	Block 3	Session 2	Trial 7	B	P	BR	B
Neo	2019-02-14	AM	1	1	Block 3	Session 2	Trial 8	O	C	BL	B
Neo	2019-02-14	AM	1	1	Block 3	Session 2	Trial 9	B	C	BR	B
Neo	2019-02-14	AM	1	1	Block 3	Session 2	Trial 10	O	P	BL	B
											18/20 CORRECT
Neo	2019-02-15	AM	1	2	Block 1	Session 1	Trial 1	O	C	BL	B
Neo	2019-02-15	AM	1	2	Block 1	Session 1	Trial 2	B	P	BL	B
Neo	2019-02-15	AM	1	2	Block 1	Session 1	Trial 3	O	P	BR	B
Neo	2019-02-15	AM	1	2	Block 1	Session 1	Trial 4	O	C	BR	B
Neo	2019-02-15	AM	1	2	Block 1	Session 1	Trial 5	B	C	BL	B
Neo	2019-02-15	AM	1	2	Block 1	Session 1	Trial 6	B	P	BL	B
Neo	2019-02-15	AM	1	2	Block 1	Session 1	Trial 7	O	C	BR	B
Neo	2019-02-15	AM	1	2	Block 1	Session 1	Trial 8	O	C	BR	B
Neo	2019-02-15	AM	1	2	Block 1	Session 1	Trial 9	B	P	BL	O
Neo	2019-02-15	AM	1	2	Block 1	Session 2	Trial 10	B	P	BR	B
Neo	2019-02-16	AM	1	2	Block 1	Session 2	Trial 1	O	P	BR	O
Neo	2019-02-16	AM	1	2	Block 1	Session 2	Trial 2	B	P	BL	B
Neo	2019-02-16	AM	1	2	Block 1	Session 2	Trial 3	O	C	BL	B
Neo	2019-02-16	AM	1	2	Block 1	Session 2	Trial 4	B	C	BR	B
Neo	2019-02-16	AM	1	2	Block 1	Session 2	Trial 5	O	P	BL	O
Neo	2019-02-16	AM	1	2	Block 1	Session 2	Trial 6	O	C	BL	B
Neo	2019-02-16	AM	1	2	Block 1	Session 2	Trial 7	B	P	BR	O
Neo	2019-02-16	AM	1	2	Block 1	Session 2	Trial 8	B	C	BR	B
Neo	2019-02-16	AM	1	2	Block 1	Session 2	Trial 9	O	C	BL	O
Neo	2019-02-16	AM	1	2	Block 1	Session 2	Trial 10	B	P	BR	O
											14/20 CORRECT
Neo	2019-02-18	AM	1	2	Block 2	Session 1	Trial 1	B	C	BL	B
Neo	2019-02-18	AM	1	2	Block 2	Session 1	Trial 2	B	C	BR	B
Neo	2019-02-18	AM	1	2	Block 2	Session 1	Trial 3	O	P	BL	B
Neo	2019-02-18	AM	1	2	Block 2	Session 1	Trial 4	B	C	BL	B
Neo	2019-02-18	AM	1	2	Block 2	Session 1	Trial 5	O	P	BR	O
Neo	2019-02-18	AM	1	2	Block 2	Session 1	Trial 6	O	C	BR	B
Neo	2019-02-18	AM	1	2	Block 2	Session 1	Trial 7	B	P	BL	B
Neo	2019-02-18	AM	1	2	Block 2	Session 1	Trial 8	O	C	BL	B
Neo	2019-02-18	AM	1	2	Block 2	Session 1	Trial 9	B	P	BR	B
Neo	2019-02-18	AM	1	2	Block 2	Session 2	Trial 10	O	P	BR	B
Neo	2019-02-19	AM	1	2	Block 2	Session 2	Trial 1	O	P	BL	B
Neo	2019-02-19	AM	1	2	Block 2	Session 2	Trial 2	O	P	BR	B
Neo	2019-02-19	AM	1	2	Block 2	Session 2	Trial 3	B	C	BR	B
Neo	2019-02-19	AM	1	2	Block 2	Session 2	Trial 4	O	P	BL	B
Neo	2019-02-19	AM	1	2	Block 2	Session 2	Trial 5	B	C	BL	B
Neo	2019-02-19	AM	1	2	Block 2	Session 2	Trial 6	O	P	BR	B
Neo	2019-02-19	AM	1	2	Block 2	Session 2	Trial 7	B	C	BR	B
Neo	2019-02-19	AM	1	2	Block 2	Session 2	Trial 8	O	C	BL	B
Neo	2019-02-19	AM	1	2	Block 2	Session 2	Trial 9	B	P	BL	B
Neo	2019-02-19	AM	1	2	Block 2	Session 2	Trial 10	B	C	BR	O
											18/20 CORRECT
Neo	2019-02-20	AM	1	3	Block 1	Session 1	Trial 1	O	C	BL	B
Neo	2019-02-20	AM	1	3	Block 1	Session 1	Trial 2	O	P	BR	O
Neo	2019-02-20	AM	1	3	Block 1	Session 1	Trial 3	B	C	BR	B
Neo	2019-02-20	AM	1	3	Block 1	Session 1	Trial 4	B	P	BL	B
Neo	2019-02-20	AM	1	3	Block 1	Session 1	Trial 5	O	C	BR	B
Neo	2019-02-20	AM	1	3	Block 1	Session 1	Trial 6	O	C	BL	O
Neo	2019-02-20	AM	1	3	Block 1	Session 1	Trial 7	B	P	BR	O
Neo	2019-02-20	AM	1	3	Block 1	Session 1	Trial 8	B	C	BR	B
Neo	2019-02-20	AM	1	3	Block 1	Session 1	Trial 9	O	P	BL	O
Neo	2019-02-20	AM	1	3	Block 1	Session 2	Trial 10	B	P	BL	B
Neo	2019-02-21	AM	1	3	Block 1	Session 2	Trial 1	O	P	BR	B
Neo	2019-02-21	AM	1	3	Block 1	Session 2	Trial 2	O	C	BL	B
Neo	2019-02-21	AM	1	3	Block 1	Session 2	Trial 3	B	C	BR	B
Neo	2019-02-21	AM	1	3	Block 1	Session 2	Trial 4	B	P	BR	B
Neo	2019-02-21	AM	1	3	Block 1	Session 2	Trial 5	O	C	BL	B
Neo	2019-02-21	AM	1	3	Block 1	Session 2	Trial 6	B	P	BL	B
Neo	2019-02-22	AM	1	3	Block 1	Session 2	Trial 7	O	P	BR	B
Neo	2019-02-22	AM	1	3	Block 1	Session 2	Trial 8	O	C	BL	B
Neo	2019-02-22	AM	1	3	Block 1	Session 2	Trial 9	B	C	BR	B
Neo	2019-02-22	AM	1	3	Block 1	Session 2	Trial 10	B	P	BL	O
											15/20 CORRECT
Neo	2019-02-26	AM	1	3	Block 2	Session 1	Trial 1	O	P	BR	B
Neo	2019-02-26	AM	1	3	Block 2	Session 1	Trial 2	B	P	BL	O
Neo	2019-02-26	AM	1	3	Block 2	Session 1	Trial 3	B	C	BL	O
Neo	2019-02-26	AM	1	3	Block 2	Session 1	Trial 4	O	P	BR	B
Neo	2019-02-26	AM	1	3	Block 2	Session 1	Trial 5	B	C	BR	B
Neo	2019-02-26	AM	1	3	Block 2	Session 1	Trial 6	O	C	BL	B
Neo	2019-02-26	AM	1	3	Block 2	Session 1	Trial 7	B	P	BR	B
Neo	2019-02-26	AM	1	3	Block 2	Session 1	Trial 8	B	P	BL	B
Neo	2019-02-26	AM	1	3	Block 2	Session 1	Trial 9	O	C	BR	B
Neo	2019-02-26	AM	1	3	Block 2	Session 2	Trial 10	O	C	BL	B
Neo	2019-02-27	AM	1	3	Block 2	Session 2	Trial 1	O	P	BL	O
Neo	2019-02-27	AM	1	3	Block 2	Session 2	Trial 2	B	P	BR	B
Neo	2019-02-27	AM	1	3	Block 2	Session 2	Trial 3	O	C	BL	B
Neo	2019-02-27	AM	1	3	Block 2	Session 2	Trial 4	O	C	BR	B
Neo	2019-02-27	AM	1	3	Block 2	Session 2	Trial 5	B	P	BL	B
Neo	2019-02-27	AM	1	3	Block 2	Session 2	Trial 6	B	C	BL	B
Neo	2019-02-27	AM	1	3	Block 2	Session 2	Trial 7	O	C	BR	B
Neo	2019-02-27	AM	1	3	Block 2	Session 2	Trial 8	O	P	BR	B
Neo	2019-02-27	AM	1	3	Block 2	Session 2	Trial 9	B	C	BR	B
Neo	2019-02-27	AM	1	3	Block 2	Session 2	Trial 10	B	P	BL	B
											17/20 CORRECT
Neo	2019-03-18	AM	2	1	Block 1	Session 1	Trial 1	B	P	BL	B
Neo	2019-03-18	AM	2	1	Block 1	Session 1	Trial 2	O	P	BR	B
Neo	2019-03-18	AM	2	1	Block 1	Session 1	Trial 3	B	C	BR	B
Neo	2019-03-18	AM	2	1	Block 1	Session 1	Trial 4	O	P	BL	O
Neo	2019-03-18	AM	2	1	Block 1	Session 1	Trial 5	O	C	BL	B
Neo	2019-03-18	AM	2	1	Block 1	Session 1	Trial 6	B	P	BR	O
Neo	2019-03-18	AM	2	1	Block 1	Session 1	Trial 7	O	C	BR	O
Neo	2019-03-18	AM	2	1	Block 1	Session 1	Trial 8	B	P	BL	B
Neo	2019-03-18	AM	2	1	Block 1	Session 1	Trial 9	B	C	BL	B
Neo	2019-03-18	AM	2	1	Block 1	Session 2	Trial 10	O	C	BR	O
Neo	2019-03-19	AM	2	1	Block 1	Session 2	Trial 1	B	C	BL	B
Neo	2019-03-19	AM	2	1	Block 1	Session 2	Trial 2	O	C	BR	B
Neo	2019-03-19	AM	2	1	Block 1	Session 2	Trial 3	B	P	BR	O
Neo	2019-03-19	AM	2	1	Block 1	Session 2	Trial 4	B	C	BL	B
Neo	2019-03-19	AM	2	1	Block 1	Session 2	Trial 5	O	P	BR	B
Neo	2019-03-19	AM	2	1	Block 1	Session 2	Trial 6	O	P	BL	B
Neo	2019-03-19	AM	2	1	Block 1	Session 2	Trial 7	B	C	BL	B
Neo	2019-03-19	AM	2	1	Block 1	Session 2	Trial 8	O	C	BR	B
Neo	2019-03-19	AM	2	1	Block 1	Session 2	Trial 9	B	P	BR	B
Neo	2019-03-19	AM	2	1	Block 1	Session 2	Trial 10	O	P	BL	B
											15/20 CORRECT
Neo	2019-03-20	AM	2	1	Block 2	Session 1	Trial 1	B	P	BL	B
Neo	2019-03-20	AM	2	1	Block 2	Session 1	Trial 2	B	P	BR	B
Neo	2019-03-20	AM	2	1	Block 2	Session 1	Trial 3	O	C	BR	B
Neo	2019-03-20	AM	2	1	Block 2	Session 1	Trial 4	O	P	BL	O
Neo	2019-03-20	AM	2	1	Block 2	Session 1	Trial 5	B	C	BL	B
Neo	2019-03-20	AM	2	1	Block 2	Session 1	Trial 6	O	C	BR	O
Neo	2019-03-20	AM	2	1	Block 2	Session 1	Trial 7	B	P	BL	O
Neo	2019-03-20	AM	2	1	Block 2	Session 1	Trial 8	O	P	BR	B
Neo	2019-03-20	AM	2	1	Block 2	Session 1	Trial 9	B	C	BR	B
Neo	2019-03-20	AM	2	1	Block 2	Session 2	Trial 10	B	C	BL	B
Neo	2019-03-21	AM	2	1	Block 2	Session 2	Trial 1	B	P	BR	B
Neo	2019-03-21	AM	2	1	Block 2	Session 2	Trial 2	O	C	BR	B
Neo	2019-03-21	AM	2	1	Block 2	Session 2	Trial 3	O	P	BL	B
Neo	2019-03-21	AM	2	1	Block 2	Session 2	Trial 4	B	C	BL	B
Neo	2019-03-21	AM	2	1	Block 2	Session 2	Trial 5	B	P	BR	B
Neo	2019-03-21	AM	2	1	Block 2	Session 2	Trial 6	B	C	BR	B
Neo	2019-03-21	AM	2	1	Block 2	Session 2	Trial 7	O	C	BL	B
Neo	2019-03-21	AM	2	1	Block 2	Session 2	Trial 8	O	P	BL	O
Neo	2019-03-21	AM	2	1	Block 2	Session 2	Trial 9	B	P	BR	B
Neo	2019-03-21	AM	2	1	Block 2	Session 2	Trial 10	O	C	BL	B
											16/20 CORRECT
Neo	2019-03-22	AM	2	1	Block 3	Session 1	Trial 1	B	C	BL	B
Neo	2019-03-22	AM	2	1	Block 3	Session 1	Trial 2	B	C	BR	B
Neo	2019-03-22	AM	2	1	Block 3	Session 1	Trial 3	O	P	BR	B
Neo	2019-03-22	AM	2	1	Block 3	Session 1	Trial 4	B	P	BL	B
Neo	2019-03-22	AM	2	1	Block 3	Session 1	Trial 5	O	C	BR	B
Neo	2019-03-22	AM	2	1	Block 3	Session 1	Trial 6	B	P	BL	O
Neo	2019-03-22	AM	2	1	Block 3	Session 1	Trial 7	O	P	BL	B
Neo	2019-03-22	AM	2	1	Block 3	Session 1	Trial 8	B	C	BR	B
Neo	2019-03-22	AM	2	1	Block 3	Session 1	Trial 9	O	C	BL	B
Neo	2019-03-22	AM	2	1	Block 3	Session 2	Trial 10	O	P	BR	B
Neo	2019-03-25	AM	2	1	Block 3	Session 2	Trial 1	B	C	BL	B
Neo	2019-03-25	AM	2	1	Block 3	Session 2	Trial 2	B	P	BR	B
Neo	2019-03-25	AM	2	1	Block 3	Session 2	Trial 3	O	C	BR	B
Neo	2019-03-25	AM	2	1	Block 3	Session 2	Trial 4	O	C	BL	B
Neo	2019-03-25	AM	2	1	Block 3	Session 2	Trial 5	B	P	BR	B
Neo	2019-03-25	AM	2	1	Block 3	Session 2	Trial 6	B	P	BL	B
Neo	2019-03-25	AM	2	1	Block 3	Session 2	Trial 7	O	C	BR	B
Neo	2019-03-25	AM	2	1	Block 3	Session 2	Trial 8	O	C	BL	O
Neo	2019-03-25	AM	2	1	Block 3	Session 2	Trial 9	B	P	BL	B
Neo	2019-03-25	AM	2	1	Block 3	Session 2	Trial 10	O	P	BR	B
											18/20 CORRECT
Neo	2019-03-26	AM	2	2	Block 1	Session 1	Trial 1	B	P	BR	B
Neo	2019-03-26	AM	2	2	Block 1	Session 1	Trial 2	O	C	BR	B
Neo	2019-03-26	AM	2	2	Block 1	Session 1	Trial 3	B	P	BL	B
Neo	2019-03-26	AM	2	2	Block 1	Session 1	Trial 4	O	C	BL	B
Neo	2019-03-26	AM	2	2	Block 1	Session 1	Trial 5	O	C	BR	O
Neo	2019-03-26	AM	2	2	Block 1	Session 1	Trial 6	B	P	BL	B
Neo	2019-03-26	AM	2	2	Block 1	Session 1	Trial 7	O	P	BR	B
Neo	2019-03-26	AM	2	2	Block 1	Session 1	Trial 8	B	C	BL	B
Neo	2019-03-26	AM	2	2	Block 1	Session 1	Trial 9	B	C	BR	B
Neo	2019-03-26	AM	2	2	Block 1	Session 2	Trial 10	O	P	BL	O
Neo	2019-03-26	AM	2	2	Block 1	Session 2	Trial 1	O	P	BR	O
Neo	2019-03-26	AM	2	2	Block 1	Session 2	Trial 2	O	C	BL	B
Neo	2019-03-26	AM	2	2	Block 1	Session 2	Trial 3	B	C	BR	O
Neo	2019-03-26	AM	2	2	Block 1	Session 2	Trial 4	B	P	BR	B
Neo	2019-03-26	AM	2	2	Block 1	Session 2	Trial 5	O	C	BL	B
Neo	2019-03-26	AM	2	2	Block 1	Session 2	Trial 6	O	P	BL	B
Neo	2019-03-26	AM	2	2	Block 1	Session 2	Trial 7	B	P	BR	O
Neo	2019-03-26	AM	2	2	Block 1	Session 2	Trial 8	O	C	BR	B
Neo	2019-03-26	AM	2	2	Block 1	Session 2	Trial 9	B	C	BL	B
Neo	2019-03-26	AM	2	2	Block 1	Session 2	Trial 10	B	P	BL	O
											14/20 CORRECT
Neo	2019-03-27	AM	2	2	Block 2	Session 1	Trial 1	B	P	BR	B
Neo	2019-03-27	AM	2	2	Block 2	Session 1	Trial 2	O	C	BL	B
Neo	2019-03-27	AM	2	2	Block 2	Session 1	Trial 3	B	C	BR	B
Neo	2019-03-27	AM	2	2	Block 2	Session 1	Trial 4	O	P	BL	O
Neo	2019-03-27	AM	2	2	Block 2	Session 1	Trial 5	O	P	BR	B
Neo	2019-03-27	AM	2	2	Block 2	Session 1	Trial 6	B	C	BR	B
Neo	2019-03-27	AM	2	2	Block 2	Session 1	Trial 7	O	P	BL	B
Neo	2019-03-27	AM	2	2	Block 2	Session 1	Trial 8	B	C	BL	B
Neo	2019-03-27	AM	2	2	Block 2	Session 1	Trial 9	O	C	BR	B
Neo	2019-03-27	AM	2	2	Block 2	Session 2	Trial 10	B	P	BL	O
Neo	2019-03-28	AM	2	2	Block 2	Session 2	Trial 1	B	P	BL	O
Neo	2019-03-28	AM	2	2	Block 2	Session 2	Trial 2	B	C	BR	B
Neo	2019-03-28	AM	2	2	Block 2	Session 2	Trial 3	O	P	BR	B
Neo	2019-03-28	AM	2	2	Block 2	Session 2	Trial 4	B	C	BL	B
Neo	2019-03-28	AM	2	2	Block 2	Session 2	Trial 5	O	P	BR	B
Neo	2019-03-28	AM	2	2	Block 2	Session 2	Trial 6	B	P	BL	B
Neo	2019-03-28	AM	2	2	Block 2	Session 2	Trial 7	O	C	BL	B
Neo	2019-03-28	AM	2	2	Block 2	Session 2	Trial 8	B	P	BR	O
Neo	2019-03-28	AM	2	2	Block 2	Session 2	Trial 9	O	C	BR	B
Neo	2019-03-28	AM	2	2	Block 2	Session 2	Trial 10	O	C	BL	B
											16/20 CORRECT
Neo	2019-03-28	AM	2	2	Block 3	Session 1	Trial 1	B	P	BL	B
Neo	2019-03-28	AM	2	2	Block 3	Session 1	Trial 2	B	C	BL	O
Neo	2019-03-28	AM	2	2	Block 3	Session 1	Trial 3	O	P	BR	B
Neo	2019-03-28	AM	2	2	Block 3	Session 1	Trial 4	O	C	BR	B
Neo	2019-03-28	AM	2	2	Block 3	Session 1	Trial 5	B	P	BL	O
Neo	2019-03-28	AM	2	2	Block 3	Session 1	Trial 6	O	C	BL	B
Neo	2019-03-28	AM	2	2	Block 3	Session 1	Trial 7	O	P	BR	B
Neo	2019-03-28	AM	2	2	Block 3	Session 1	Trial 8	B	C	BL	B
Neo	2019-03-28	AM	2	2	Block 3	Session 1	Trial 9	B	C	BR	B
Neo	2019-03-28	AM	2	2	Block 3	Session 2	Trial 10	O	P	BR	O
Neo	2019-03-28	AM	2	2	Block 3	Session 2	Trial 1	B	C	BR	B
Neo	2019-03-28	AM	2	2	Block 3	Session 2	Trial 2	O	C	BL	O
Neo	2019-03-28	AM	2	2	Block 3	Session 2	Trial 3	O	P	BR	B
Neo	2019-03-28	AM	2	2	Block 3	Session 2	Trial 4	B	P	BL	B
Neo	2019-03-28	AM	2	2	Block 3	Session 2	Trial 5	B	C	BL	B
Neo	2019-03-28	AM	2	2	Block 3	Session 2	Trial 6	O	P	BR	B
Neo	2019-03-28	AM	2	2	Block 3	Session 2	Trial 7	B	C	BR	B
Neo	2019-03-28	AM	2	2	Block 3	Session 2	Trial 8	B	P	BL	B
Neo	2019-03-28	AM	2	2	Block 3	Session 2	Trial 9	O	C	BR	B
Neo	2019-03-28	AM	2	2	Block 3	Session 2	Trial 10	O	P	BL	O
											15/20 CORRECT
Neo	2019-03-28	AM	2	2	Block 4	Session 1	Trial 1	O	P	BL	O
Neo	2019-03-28	AM	2	2	Block 4	Session 1	Trial 2	O	C	BR	B
Neo	2019-03-28	AM	2	2	Block 4	Session 1	Trial 3	B	P	BR	B
Neo	2019-03-28	AM	2	2	Block 4	Session 1	Trial 4	B	C	BL	B
Neo	2019-03-28	AM	2	2	Block 4	Session 1	Trial 5	O	P	BL	B
Neo	2019-03-28	AM	2	2	Block 4	Session 1	Trial 6	O	C	BR	B
Neo	2019-03-28	AM	2	2	Block 4	Session 1	Trial 7	B	P	BR	B
Neo	2019-03-28	AM	2	2	Block 4	Session 1	Trial 8	B	C	BL	B
Neo	2019-03-28	AM	2	2	Block 4	Session 1	Trial 9	O	C	BR	B
Neo	2019-03-28	AM	2	2	Block 4	Session 2	Trial 10	O	P	BL	O
Neo	2019-03-29	AM	2	2	Block 4	Session 2	Trial 1	O	C	BR	B
Neo	2019-03-29	AM	2	2	Block 4	Session 2	Trial 2	B	P	BR	B
Neo	2019-03-29	AM	2	2	Block 4	Session 2	Trial 3	B	C	BL	B
Neo	2019-03-29	AM	2	2	Block 4	Session 2	Trial 4	O	C	BL	B
Neo	2019-03-29	AM	2	2	Block 4	Session 2	Trial 5	B	P	BR	B
Neo	2019-03-29	AM	2	2	Block 4	Session 2	Trial 6	B	C	BL	B
Neo	2019-03-29	AM	2	2	Block 4	Session 2	Trial 7	O	P	BR	B
Neo	2019-03-29	AM	2	2	Block 4	Session 2	Trial 8	O	P	BL	B
Neo	2019-03-29	AM	2	2	Block 4	Session 2	Trial 9	B	C	BR	O
Neo	2019-03-29	AM	2	2	Block 4	Session 2	Trial 10	O	P	BL	B
											19/20 CORRECT
Name	Date	Time	Experiment	Condition	Block	Session	Trial	E2's Side	First Experimenter	Switch?	Person Chosen
Neo	2019-04-02	AM	3	Demo	Block 1	Session 1	Trial 1	Right	BIASED	No	UNBIASED
Neo	2019-04-02	AM	3	Demo	Block 1	Session 1	Trial 2	Left	BIASED	Yes (Front)	UNBIASED
Neo	2019-04-02	AM	3	Demo	Block 1	Session 1	Trial 3	Left	UNBIASED	No	UNBIASED
Neo	2019-04-02	AM	3	Demo	Block 1	Session 1	Trial 4	Right	UNBIASED	Yes (Front)	BIASED
Neo	2019-04-02	AM	3	Demo	Block 1	Session 1	Trial 5	Left	BIASED	Yes (Back)	UNBIASED
Neo	2019-04-02	AM	3	Demo	Block 1	Session 1	Trial 6	Left	UNBIASED	No	UNBIASED
Neo	2019-04-02	AM	3	Demo	Block 1	Session 1	Trial 7	Right	BIASED	No	BIASED
Neo	2019-04-02	AM	3	Demo	Block 1	Session 1	Trial 8	Right	UNBIASED	Yes (Back)	BIASED
Neo	2019-04-02	AM	3	Demo	Block 1	Session 1	Trial 9	Left	UNBIASED	No	UNBIASED
Neo	2019-04-02	AM	3	Demo	Block 1	Session 2	Trial 10	Right	BIASED	Yes (Front)	BIASED
Neo	2019-04-02	AM	3	Demo	Block 1	Session 2	Trial 1	Left	BIASED	Yes (Back)	UNBIASED
Neo	2019-04-02	AM	3	Demo	Block 1	Session 2	Trial 2	Right	UNBIASED	Yes (Front)	UNBIASED
Neo	2019-04-02	AM	3	Demo	Block 1	Session 2	Trial 3	Left	UNBIASED	No	UNBIASED
Neo	2019-04-02	AM	3	Demo	Block 1	Session 2	Trial 4	Left	BIASED	Yes (Back)	UNBIASED
Neo	2019-04-02	AM	3	Demo	Block 1	Session 2	Trial 5	Right	UNBIASED	No	UNBIASED
Neo	2019-04-02	AM	3	Demo	Block 1	Session 2	Trial 6	Left	UNBIASED	No	UNBIASED
Neo	2019-04-02	AM	3	Demo	Block 1	Session 2	Trial 7	Right	BIASED	Yes (Front)	UNBIASED
Neo	2019-04-02	AM	3	Demo	Block 1	Session 2	Trial 8	Left	UNBIASED	Yes (Back)	BIASED
Neo	2019-04-02	AM	3	Demo	Block 1	Session 2	Trial 9	Right	BIASED	No	BIASED
Neo	2019-04-02	AM	3	Demo	Block 1	Session 2	Trial 10	Right	BIASED	No	BIASED
											7/20 BIASED EXP
Name	Date	Time	Experiment	Condition	Block	Session	Trial	E2's Side	First Experimenter	Switch?	Person Chosen
Neo	2019-04-03	AM	3	Demo	Block 1	Session 1	Trial 1	Right	UNBIASED	No	UNBIASED
Neo	2019-04-03	AM	3	Demo	Block 1	Session 1	Trial 2	Left	BIASED	Yes (Back)	UNBIASED
Neo	2019-04-03	AM	3	Demo	Block 1	Session 1	Trial 3	Right	BIASED	No	BIASED
Neo	2019-04-03	AM	3	Demo	Block 1	Session 1	Trial 4	Right	UNBIASED	Yes (Front)	BIASED
Neo	2019-04-03	AM	3	Demo	Block 1	Session 1	Trial 5	Left	BIASED	No	BIASED
Neo	2019-04-03	AM	3	Demo	Block 1	Session 1	Trial 6	Right	UNBIASED	No	UNBIASED
Neo	2019-04-03	AM	3	Demo	Block 1	Session 1	Trial 7	Left	BIASED	Yes (Back)	UNBIASED
Neo	2019-04-03	AM	3	Demo	Block 1	Session 1	Trial 8	Right	UNBIASED	Yes (Front)	UNBIASED
Neo	2019-04-03	AM	3	Demo	Block 1	Session 1	Trial 9	Left	BIASED	No	BIASED
Neo	2019-04-03	AM	3	Demo	Block 1	Session 2	Trial 10	Left	UNBIASED	Yes (Back)	BIASED
Neo	2019-04-03	AM	3	Demo	Block 1	Session 2	Trial 1	Left	UNBIASED	No	UNBIASED
Neo	2019-04-03	AM	3	Demo	Block 1	Session 2	Trial 2	Left	BIASED	Yes (Front)	UNBIASED
Neo	2019-04-03	AM	3	Demo	Block 1	Session 2	Trial 3	Right	BIASED	Yes (Back)	BIASED
Neo	2019-04-03	AM	3	Demo	Block 1	Session 2	Trial 4	Right	UNBIASED	No	UNBIASED
Neo	2019-04-03	AM	3	Demo	Block 1	Session 2	Trial 5	Left	BIASED	No	BIASED
Neo	2019-04-03	AM	3	Demo	Block 1	Session 2	Trial 6	Right	UNBIASED	Yes (Front)	UNBIASED
Neo	2019-04-03	AM	3	Demo	Block 1	Session 2	Trial 7	Right	UNBIASED	Yes (Back)	BIASED
Neo	2019-04-03	AM	3	Demo	Block 1	Session 2	Trial 8	Left	BIASED	No	BIASED
Neo	2019-04-03	AM	3	Demo	Block 1	Session 2	Trial 9	Right	UNBIASED	No	UNBIASED
Neo	2019-04-03	AM	3	Demo	Block 1	Session 2	Trial 10	Left	BIASED	Yes (Front)	UNBIASED
											9/20 BIASED EXP
Name	Date	Time	Experiment	Condition	Block	Session	Trial	E1's Side	First Experimenter	Switch?	Person Chosen
Neo	2019-04-04	AM	3	Demo	Demo	Session 1	Trial 1	Right	UNBIASED	No	UNBIASED
Neo	2019-04-04	AM	3	Demo	Demo	Session 1	Trial 2	Left	BIASED	Yes (Front)	UNBIASED
Neo	2019-04-04	AM	3	Demo	Demo	Session 1	Trial 3	Right	BIASED	No	BIASED
Neo	2019-04-04	AM	3	1	Block 1	Session 1	Trial 1	Left	BIASED	Yes (Front)	UNBIASED
Neo	2019-04-04	AM	3	1	Block 1	Session 1	Trial 2	Right	UNBIASED	Yes (Back)	BIASED
Neo	2019-04-04	AM	3	1	Block 1	Session 1	Trial 3	Left	UNBIASED	No	BIASED
Neo	2019-04-04	AM	3	1	Block 1	Session 1	Trial 4	Left	BIASED	Yes (Front)	BIASED
Neo	2019-04-04	AM	3	1	Block 1	Session 1	Trial 5	Right	UNBIASED	No	UNBIASED
Neo	2019-04-04	AM	3	1	Block 1	Session 1	Trial 6	Left	UNBIASED	No	BIASED
Neo	2019-04-04	AM	3	1	Block 1	Session 1	Trial 7	Right	BIASED	Yes (Front)	BIASED
Neo	2019-04-04	AM	3	1	Block 1	Session 1	Trial 8	Left	UNBIASED	Yes (Back)	BIASED
Neo	2019-04-04	AM	3	1	Block 1	Session 1	Trial 9	Right	BIASED	No	BIASED
Neo	2019-04-04	AM	3	1	Block 1	Session 2	Trial 10	Right	BIASED	No	UNBIASED
Neo	2019-04-04	AM	3	1	Block 1	Session 2	Trial 1	Left	UNBIASED	No	BIASED
Neo	2019-04-04	AM	3	1	Block 1	Session 2	Trial 2	Left	BIASED	Yes (Back)	BIASED
Neo	2019-04-04	AM	3	1	Block 1	Session 2	Trial 3	Right	BIASED	Yes (Front)	BIASED
Neo	2019-04-04	AM	3	1	Block 1	Session 2	Trial 4	Right	UNBIASED	No	UNBIASED
Neo	2019-04-04	AM	3	1	Block 1	Session 2	Trial 5	Left	BIASED	No	BIASED
Neo	2019-04-04	AM	3	1	Block 1	Session 2	Trial 6	Right	UNBIASED	Yes (Front)	BIASED
Neo	2019-04-04	AM	3	1	Block 1	Session 2	Trial 7	Right	UNBIASED	Yes (Back)	BIASED
Neo	2019-04-04	AM	3	1	Block 1	Session 2	Trial 8	Left	BIASED	No	BIASED
Neo	2019-04-04	AM	3	1	Block 1	Session 2	Trial 9	Right	UNBIASED	No	BIASED
Neo	2019-04-04	AM	3	1	Block 1	Session 2	Trial 10	Left	BIASED	Yes (Back)	UNBIASED
											15/20 BIASED EXP

## Sheet: Plankton
Name	Date	Time	Experiment	Condition	Block	Session	Trial	First Token Taken	Hand Trajectory	Jar Side	Chosen Token
Plankton	2019-02-07	AM	1	1	Block 1	Session 1	Trial 1	O	P	BL	O		BR = black jar on the right
Plankton	2019-02-07	AM	1	1	Block 1	Session 1	Trial 2	B	C	BR	B		BL = black jar on the left
Plankton	2019-02-07	AM	1	1	Block 1	Session 1	Trial 3	B	P	BR	B
Plankton	2019-02-07	AM	1	1	Block 1	Session 1	Trial 4	O	C	BL	B		B = black token taken first
Plankton	2019-02-07	AM	1	1	Block 1	Session 1	Trial 5	B	P	BL	O		O = orange token taken first
Plankton	2019-02-07	AM	1	1	Block 1	Session 1	Trial 6	B	P	BR	B
Plankton	2019-02-07	AM	1	1	Block 1	Session 1	Trial 7	O	C	BR	B		C = hands crossed
Plankton	2019-02-07	AM	1	1	Block 1	Session 1	Trial 8	B	C	BL	B		P = hands parallel
Plankton	2019-02-07	AM	1	1	Block 1	Session 1	Trial 9	O	P	BL	B
Plankton	2019-02-07	AM	1	1	Block 1	Session 1	Trial 10	O	C	BR	B
Plankton	2019-02-07	PM	1	1	Block 1	Session 2	Trial 1	B	P	BL	B
Plankton	2019-02-07	PM	1	1	Block 1	Session 2	Trial 2	B	C	BR	O
Plankton	2019-02-07	PM	1	1	Block 1	Session 2	Trial 3	O	P	BR	B
Plankton	2019-02-07	PM	1	1	Block 1	Session 2	Trial 4	B	P	BL	B
Plankton	2019-02-07	PM	1	1	Block 1	Session 2	Trial 5	B	C	BL	B
Plankton	2019-02-07	PM	1	1	Block 1	Session 2	Trial 6	O	P	BR	B
Plankton	2019-02-07	PM	1	1	Block 1	Session 2	Trial 7	O	C	BR	B
Plankton	2019-02-07	PM	1	1	Block 1	Session 2	Trial 8	B	C	BL	B
Plankton	2019-02-07	PM	1	1	Block 1	Session 2	Trial 9	O	P	BR	O
Plankton	2019-02-07	PM	1	1	Block 1	Session 2	Trial 10	O	C	BL	O
											15/20 CORRECT
Plankton	2019-02-08	AM	1	1	Block 2	Session 1	Trial 1	O	P	BL	B
Plankton	2019-02-08	AM	1	1	Block 2	Session 1	Trial 2	O	C	BR	O
Plankton	2019-02-08	AM	1	1	Block 2	Session 1	Trial 3	B	P	BR	B
Plankton	2019-02-08	AM	1	1	Block 2	Session 1	Trial 4	B	C	BL	B
Plankton	2019-02-08	AM	1	1	Block 2	Session 1	Trial 5	O	P	BL	O
Plankton	2019-02-08	AM	1	1	Block 2	Session 1	Trial 6	O	C	BR	B
Plankton	2019-02-08	AM	1	1	Block 2	Session 1	Trial 7	B	P	BR	B
Plankton	2019-02-08	AM	1	1	Block 2	Session 1	Trial 8	B	C	BL	B
Plankton	2019-02-08	AM	1	1	Block 2	Session 1	Trial 9	O	C	BR	O
Plankton	2019-02-08	AM	1	1	Block 2	Session 1	Trial 10	O	P	BL	B
Plankton	2019-02-08	AM	1	1	Block 2	Session 2	Trial 1	O	C	BR	B
Plankton	2019-02-08	AM	1	1	Block 2	Session 2	Trial 2	B	P	BR	B
Plankton	2019-02-08	AM	1	1	Block 2	Session 2	Trial 3	B	C	BL	B
Plankton	2019-02-08	AM	1	1	Block 2	Session 2	Trial 4	O	C	BL	B
Plankton	2019-02-08	AM	1	1	Block 2	Session 2	Trial 5	B	P	BR	O
Plankton	2019-02-08	AM	1	1	Block 2	Session 2	Trial 6	B	C	BL	B
Plankton	2019-02-08	AM	1	1	Block 2	Session 2	Trial 7	O	P	BR	O
Plankton	2019-02-08	AM	1	1	Block 2	Session 2	Trial 8	O	P	BL	B
Plankton	2019-02-08	AM	1	1	Block 2	Session 2	Trial 9	B	C	BR	B
Plankton	2019-02-08	AM	1	1	Block 2	Session 2	Trial 10	O	P	BL	B
											15/20 CORRECT
Plankton	2019-02-11	AM	1	1	Block 3	Session 1	Trial 1	B	P	BL	B
Plankton	2019-02-11	AM	1	1	Block 3	Session 1	Trial 2	B	C	BL	B
Plankton	2019-02-11	AM	1	1	Block 3	Session 1	Trial 3	O	P	BR	B
Plankton	2019-02-11	AM	1	1	Block 3	Session 1	Trial 4	O	C	BR	B
Plankton	2019-02-11	AM	1	1	Block 3	Session 1	Trial 5	B	P	BL	O
Plankton	2019-02-11	AM	1	1	Block 3	Session 1	Trial 6	O	C	BL	B
Plankton	2019-02-11	AM	1	1	Block 3	Session 1	Trial 7	O	P	BR	O
Plankton	2019-02-11	AM	1	1	Block 3	Session 1	Trial 8	B	C	BL	B
Plankton	2019-02-11	AM	1	1	Block 3	Session 1	Trial 9	B	C	BR	B
Plankton	2019-02-11	AM	1	1	Block 3	Session 1	Trial 10	O	P	BR	B
Plankton	2019-02-11	AM	1	1	Block 3	Session 2	Trial 1	B	C	BR	B
Plankton	2019-02-11	AM	1	1	Block 3	Session 2	Trial 2	O	C	BL	B
Plankton	2019-02-11	AM	1	1	Block 3	Session 2	Trial 3	O	P	BR	O
Plankton	2019-02-11	AM	1	1	Block 3	Session 2	Trial 4	B	P	BL	B
Plankton	2019-02-11	AM	1	1	Block 3	Session 2	Trial 5	B	C	BL	B
Plankton	2019-02-11	AM	1	1	Block 3	Session 2	Trial 6	O	P	BR	B
Plankton	2019-02-11	AM	1	1	Block 3	Session 2	Trial 7	B	C	BR	B
Plankton	2019-02-11	AM	1	1	Block 3	Session 2	Trial 8	B	P	BL	B
Plankton	2019-02-11	AM	1	1	Block 3	Session 2	Trial 9	O	C	BR	O
Plankton	2019-02-11	AM	1	1	Block 3	Session 2	Trial 10	O	P	BL	O
											15/20 CORRECT
Plankton	2019-02-12	AM	1	1	Block 4	Session 1	Trial 1	B	C	BL	B
Plankton	2019-02-12	AM	1	1	Block 4	Session 1	Trial 2	B	C	BR	B
Plankton	2019-02-12	AM	1	1	Block 4	Session 1	Trial 3	O	P	BR	O
Plankton	2019-02-12	AM	1	1	Block 4	Session 1	Trial 4	B	P	BL	B
Plankton	2019-02-12	AM	1	1	Block 4	Session 1	Trial 5	0	C	BR	O
Plankton	2019-02-12	AM	1	1	Block 4	Session 1	Trial 6	B	P	BL	B
Plankton	2019-02-12	AM	1	1	Block 4	Session 1	Trial 7	O	P	BL	B
Plankton	2019-02-12	AM	1	1	Block 4	Session 1	Trial 8	B	C	BR	B
Plankton	2019-02-12	AM	1	1	Block 4	Session 1	Trial 9	O	C	BL	O
Plankton	2019-02-12	AM	1	1	Block 4	Session 1	Trial 10	O	P	BR	O
Plankton	2019-02-12	AM	1	1	Block 4	Session 2	Trial 1	B	C	BL	B
Plankton	2019-02-12	AM	1	1	Block 4	Session 2	Trial 2	B	P	BR	B
Plankton	2019-02-12	AM	1	1	Block 4	Session 2	Trial 3	O	C	BR	O
Plankton	2019-02-12	AM	1	1	Block 4	Session 2	Trial 4	O	C	BL	B
Plankton	2019-02-12	AM	1	1	Block 4	Session 2	Trial 5	B	P	BR	O
Plankton	2019-02-12	AM	1	1	Block 4	Session 2	Trial 6	B	P	BL	B
Plankton	2019-02-12	AM	1	1	Block 4	Session 2	Trial 7	O	C	BR	B
Plankton	2019-02-12	AM	1	1	Block 4	Session 2	Trial 8	O	C	BL	B
Plankton	2019-02-12	AM	1	1	Block 4	Session 2	Trial 9	B	P	BL	B
Plankton	2019-02-12	AM	1	1	Block 4	Session 2	Trial 10	O	P	BR	B
											14/20 CORRECT
Plankton	2019-02-13	AM	1	1	Block 5	Session 1	Trial 1	B	P	BR	B
Plankton	2019-02-13	AM	1	1	Block 5	Session 1	Trial 2	O	C	BR	B
Plankton	2019-02-13	AM	1	1	Block 5	Session 1	Trial 3	B	P	BL	O
Plankton	2019-02-13	AM	1	1	Block 5	Session 1	Trial 4	O	C	BL	B
Plankton	2019-02-13	AM	1	1	Block 5	Session 1	Trial 5	O	C	BR	B
Plankton	2019-02-13	AM	1	1	Block 5	Session 1	Trial 6	B	P	BL	B
Plankton	2019-02-13	AM	1	1	Block 5	Session 1	Trial 7	O	P	BR	B
Plankton	2019-02-13	AM	1	1	Block 5	Session 1	Trial 8	B	C	BL	B
Plankton	2019-02-13	AM	1	1	Block 5	Session 1	Trial 9	B	C	BR	P
Plankton	2019-02-13	AM	1	1	Block 5	Session 1	Trial 10	O	P	BL	B
Plankton	2019-02-14	AM	1	1	Block 5	Session 2	Trial 1	O	P	BR	B
Plankton	2019-02-14	AM	1	1	Block 5	Session 2	Trial 2	O	C	BL	O
Plankton	2019-02-14	AM	1	1	Block 5	Session 2	Trial 3	B	C	BR	B
Plankton	2019-02-14	AM	1	1	Block 5	Session 2	Trial 4	B	P	BR	O
Plankton	2019-02-14	AM	1	1	Block 5	Session 2	Trial 5	O	C	BL	B
Plankton	2019-02-14	AM	1	1	Block 5	Session 2	Trial 6	O	P	BL	B
Plankton	2019-02-14	AM	1	1	Block 5	Session 2	Trial 7	B	P	BR	B
Plankton	2019-02-14	AM	1	1	Block 5	Session 2	Trial 8	O	C	BR	B
Plankton	2019-02-14	AM	1	1	Block 5	Session 2	Trial 9	B	C	BL	B
Plankton	2019-02-14	AM	1	1	Block 5	Session 2	Trial 10	B	P	BL	B
											16/20 CORRECT
Plankton	2019-02-15	AM	1	1	Block 6	Session 1	Trial 1	B	C	BL	B
Plankton	2019-02-15	AM	1	1	Block 6	Session 1	Trial 2	O	P	BL	B
Plankton	2019-02-15	AM	1	1	Block 6	Session 1	Trial 3	O	C	BR	B
Plankton	2019-02-15	AM	1	1	Block 6	Session 1	Trial 4	B	P	BR	B
Plankton	2019-02-15	AM	1	1	Block 6	Session 1	Trial 5	O	C	BL	B
Plankton	2019-02-15	AM	1	1	Block 6	Session 1	Trial 6	O	P	BL	O
Plankton	2019-02-15	AM	1	1	Block 6	Session 1	Trial 7	B	C	BR	B
Plankton	2019-02-15	AM	1	1	Block 6	Session 1	Trial 8	O	P	BL	O
Plankton	2019-02-15	AM	1	1	Block 6	Session 1	Trial 9	B	P	BR	B
Plankton	2019-02-15	AM	1	1	Block 6	Session 2	Trial 10	B	C	BR	B
Plankton	2019-02-18	AM	1	1	Block 6	Session 2	Trial 1	B	P	BR	B
Plankton	2019-02-18	AM	1	1	Block 6	Session 2	Trial 2	B	C	BL	B
Plankton	2019-02-18	AM	1	1	Block 6	Session 2	Trial 3	O	P	BL	B
Plankton	2019-02-18	AM	1	1	Block 6	Session 2	Trial 4	O	C	BR	B
Plankton	2019-02-18	AM	1	1	Block 6	Session 2	Trial 5	B	P	BR	O
Plankton	2019-02-18	AM	1	1	Block 6	Session 2	Trial 6	O	P	BL	O
Plankton	2019-02-18	AM	1	1	Block 6	Session 2	Trial 7	B	C	BR	B
Plankton	2019-02-18	AM	1	1	Block 6	Session 2	Trial 8	O	C	BL	O
Plankton	2019-02-18	AM	1	1	Block 6	Session 2	Trial 9	O	P	BR	B
Plankton	2019-02-18	AM	1	1	Block 6	Session 2	Trial 10	B	C	BL	O
											14/20 CORRECT
Plankton	2019-02-19	AM	1	1	Block 7	Session 1	Trial 1	B	C	BL	B
Plankton	2019-02-19	AM	1	1	Block 7	Session 1	Trial 2	O	C	BR	B
Plankton	2019-02-19	AM	1	1	Block 7	Session 1	Trial 3	B	P	BR	B
Plankton	2019-02-19	AM	1	1	Block 7	Session 1	Trial 4	B	C	BL	B
Plankton	2019-02-19	AM	1	1	Block 7	Session 1	Trial 5	O	P	BR	B
Plankton	2019-02-19	AM	1	1	Block 7	Session 1	Trial 6	O	P	BL	O
Plankton	2019-02-19	AM	1	1	Block 7	Session 1	Trial 7	B	C	BL	B
Plankton	2019-02-19	AM	1	1	Block 7	Session 1	Trial 8	O	C	BR	B
Plankton	2019-02-19	AM	1	1	Block 7	Session 1	Trial 9	B	P	BR	B
Plankton	2019-02-19	AM	1	1	Block 7	Session 2	Trial 10	O	P	BL	O
Plankton	2019-02-20	AM	1	1	Block 7	Session 2	Trial 1	B	P	BR	B
Plankton	2019-02-20	AM	1	1	Block 7	Session 2	Trial 2	B	C	BL	B
Plankton	2019-02-20	AM	1	1	Block 7	Session 2	Trial 3	O	P	BL	B
Plankton	2019-02-20	AM	1	1	Block 7	Session 2	Trial 4	B	C	BR	B
Plankton	2019-02-20	AM	1	1	Block 7	Session 2	Trial 5	O	P	BR	O
Plankton	2019-02-20	AM	1	1	Block 7	Session 2	Trial 6	B	C	BL	B
Plankton	2019-02-20	AM	1	1	Block 7	Session 2	Trial 7	O	C	BR	B
Plankton	2019-02-20	AM	1	1	Block 7	Session 2	Trial 8	O	P	BR	O
Plankton	2019-02-20	AM	1	1	Block 7	Session 2	Trial 9	B	C	BL	B
Plankton	2019-02-20	AM	1	1	Block 7	Session 2	Trial 10	O	P	BL	O
											15/20 CORRECT
Plankton	2019-02-21	AM	1	1	Block 8	Session 1	Trial 1	O	P	BL	O
Plankton	2019-02-21	AM	1	1	Block 8	Session 1	Trial 2	B	C	BR	B
Plankton	2019-02-21	AM	1	1	Block 8	Session 1	Trial 3	O	P	BL	B
Plankton	2019-02-21	AM	1	1	Block 8	Session 1	Trial 4	O	C	BL	B
Plankton	2019-02-21	AM	1	1	Block 8	Session 1	Trial 5	B	C	BR	B
Plankton	2019-02-21	AM	1	1	Block 8	Session 1	Trial 6	O	P	BR	B
Plankton	2019-02-21	AM	1	1	Block 8	Session 1	Trial 7	B	P	BL	B
Plankton	2019-02-21	AM	1	1	Block 8	Session 1	Trial 8	B	C	BL	B
Plankton	2019-02-21	AM	1	1	Block 8	Session 1	Trial 9	O	P	BR	B
Plankton	2019-02-21	AM	1	1	Block 8	Session 2	Trial 10	B	C	BR	B
Plankton	2019-02-22	AM	1	1	Block 8	Session 2	Trial 1	B	P	BR	B
Plankton	2019-02-22	AM	1	1	Block 8	Session 2	Trial 2	O	C	BL	B
Plankton	2019-02-22	AM	1	1	Block 8	Session 2	Trial 3	B	C	BR	B
Plankton	2019-02-22	AM	1	1	Block 8	Session 2	Trial 4	O	P	BL	B
Plankton	2019-02-22	AM	1	1	Block 8	Session 2	Trial 5	B	C	BL	B
Plankton	2019-02-22	AM	1	1	Block 8	Session 2	Trial 6	O	P	BR	B
Plankton	2019-02-22	AM	1	1	Block 8	Session 2	Trial 7	O	C	BL	B
Plankton	2019-02-22	AM	1	1	Block 8	Session 2	Trial 8	B	C	BR	B
Plankton	2019-02-22	AM	1	1	Block 8	Session 2	Trial 9	O	P	BL	B
Plankton	2019-02-22	AM	1	1	Block 8	Session 2	Trial 10	B	P	BR	O
											18/20 CORRECT
Plankton	2019-02-26	AM	1	2	Block 1	Session 1	Trial 1	O	P	BR	B
Plankton	2019-02-26	AM	1	2	Block 1	Session 1	Trial 2	O	C	BR	O
Plankton	2019-02-26	AM	1	2	Block 1	Session 1	Trial 3	B	P	BL	B
Plankton	2019-02-26	AM	1	2	Block 1	Session 1	Trial 4	B	C	BL	B
Plankton	2019-02-26	AM	1	2	Block 1	Session 1	Trial 5	O	P	BR	B
Plankton	2019-02-26	AM	1	2	Block 1	Session 1	Trial 6	B	C	BR	O
Plankton	2019-02-26	AM	1	2	Block 1	Session 1	Trial 7	O	C	BL	B
Plankton	2019-02-26	AM	1	2	Block 1	Session 1	Trial 8	O	P	BR	B
Plankton	2019-02-26	AM	1	2	Block 1	Session 1	Trial 9	B	C	BR	B
Plankton	2019-02-26	AM	1	2	Block 1	Session 2	Trial 10	B	P	BL	B
Plankton	2019-02-27	AM	1	2	Block 1	Session 2	Trial 1	B	C	BL	B
Plankton	2019-02-27	AM	1	2	Block 1	Session 2	Trial 2	B	C	BR	B
Plankton	2019-02-27	AM	1	2	Block 1	Session 2	Trial 3	O	P	BR	O
Plankton	2019-02-27	AM	1	2	Block 1	Session 2	Trial 4	O	C	BL	B
Plankton	2019-02-27	AM	1	2	Block 1	Session 2	Trial 5	B	P	BL	B
Plankton	2019-02-27	AM	1	2	Block 1	Session 2	Trial 6	O	P	BR	O
Plankton	2019-02-27	AM	1	2	Block 1	Session 2	Trial 7	O	C	BL	O
Plankton	2019-02-27	AM	1	2	Block 1	Session 2	Trial 8	B	P	BL	B
Plankton	2019-02-27	AM	1	2	Block 1	Session 2	Trial 9	O	C	BR	B
Plankton	2019-02-27	AM	1	2	Block 1	Session 2	Trial 10	B	P	BL	B
											15/20 CORRECT
Plankton	2019-02-28	AM	1	2	Block 2	Session 1	Trial 1	B	C	BL	O
Plankton	2019-02-28	AM	1	2	Block 2	Session 1	Trial 2	B	C	BR	B
Plankton	2019-02-28	AM	1	2	Block 2	Session 1	Trial 3	O	P	BL	B
Plankton	2019-02-28	AM	1	2	Block 2	Session 1	Trial 4	B	C	BL	B
Plankton	2019-02-28	AM	1	2	Block 2	Session 1	Trial 5	O	P	BR	B
Plankton	2019-02-28	AM	1	2	Block 2	Session 1	Trial 6	O	C	BR	B
Plankton	2019-02-28	AM	1	2	Block 2	Session 1	Trial 7	B	P	BL	B
Plankton	2019-02-28	AM	1	2	Block 2	Session 1	Trial 8	O	C	BL	B
Plankton	2019-02-28	AM	1	2	Block 2	Session 1	Trial 9	B	P	BR	O
Plankton	2019-02-28	AM	1	2	Block 2	Session 2	Trial 10	O	P	BR	O
Plankton	2019-03-01	AM	1	2	Block 2	Session 2	Trial 1	O	P	BR	B
Plankton	2019-03-01	AM	1	2	Block 2	Session 2	Trial 2	O	C	BR	B
Plankton	2019-03-01	AM	1	2	Block 2	Session 2	Trial 3	B	P	BL	B
Plankton	2019-03-01	AM	1	2	Block 2	Session 2	Trial 4	O	C	BL	B
Plankton	2019-03-01	AM	1	2	Block 2	Session 2	Trial 5	B	C	BR	B
Plankton	2019-03-01	AM	1	2	Block 2	Session 2	Trial 6	B	P	BL	B
Plankton	2019-03-01	AM	1	2	Block 2	Session 2	Trial 7	O	C	BL	B
Plankton	2019-03-01	AM	1	2	Block 2	Session 2	Trial 8	B	P	BR	B
Plankton	2019-03-01	AM	1	2	Block 2	Session 2	Trial 9	B	P	BL	B
Plankton	2019-03-01	AM	1	2	Block 2	Session 2	Trial 10	O	C	BR	B
											17/20 CORRECT
Plankton	2019-03-04	AM	1	3	Block 1	Session 1	Trial 1	B	P	BR	B
Plankton	2019-03-04	AM	1	3	Block 1	Session 1	Trial 2	O	C	BR	B
Plankton	2019-03-04	AM	1	3	Block 1	Session 1	Trial 3	B	P	BL	O
Plankton	2019-03-04	AM	1	3	Block 1	Session 1	Trial 4	O	C	BL	B
Plankton	2019-03-04	AM	1	3	Block 1	Session 1	Trial 5	O	C	BR	B
Plankton	2019-03-04	AM	1	3	Block 1	Session 1	Trial 6	B	P	BL	B
Plankton	2019-03-04	AM	1	3	Block 1	Session 1	Trial 7	O	P	BR	B
Plankton	2019-03-04	AM	1	3	Block 1	Session 1	Trial 8	B	C	BL	B
Plankton	2019-03-04	AM	1	3	Block 1	Session 1	Trial 9	B	C	BR	B
Plankton	2019-03-04	AM	1	3	Block 1	Session 2	Trial 10	O	P	BL	O
Plankton	2019-03-05	AM	1	3	Block 1	Session 2	Trial 1	O	P	BR	B
Plankton	2019-03-05	AM	1	3	Block 1	Session 2	Trial 2	O	C	BL	B
Plankton	2019-03-05	AM	1	3	Block 1	Session 2	Trial 3	B	C	BR	O
Plankton	2019-03-05	AM	1	3	Block 1	Session 2	Trial 4	B	P	BR	B
Plankton	2019-03-05	AM	1	3	Block 1	Session 2	Trial 5	O	C	BL	B
Plankton	2019-03-05	AM	1	3	Block 1	Session 2	Trial 6	O	P	BL	O
Plankton	2019-03-05	AM	1	3	Block 1	Session 2	Trial 7	B	P	BR	B
Plankton	2019-03-05	AM	1	3	Block 1	Session 2	Trial 8	O	C	BR	B
Plankton	2019-03-05	AM	1	3	Block 1	Session 2	Trial 9	B	C	BL	B
Plankton	2019-03-05	AM	1	3	Block 1	Session 2	Trial 10	B	P	BL	B
											16/20 CORRECT
Plankton	2019-03-06	AM	1	3	Block 2	Session 1	Trial 1	O	P	BR	O
Plankton	2019-03-06	AM	1	3	Block 2	Session 1	Trial 2	O	C	BR	B
Plankton	2019-03-06	AM	1	3	Block 2	Session 1	Trial 3	B	P	BL	O
Plankton	2019-03-06	AM	1	3	Block 2	Session 1	Trial 4	B	C	BL	O
Plankton	2019-03-06	AM	1	3	Block 2	Session 1	Trial 5	O	P	BR	B
Plankton	2019-03-06	AM	1	3	Block 2	Session 1	Trial 6	B	C	BR	B
Plankton	2019-03-06	AM	1	3	Block 2	Session 1	Trial 7	O	C	BL	O
Plankton	2019-03-06	AM	1	3	Block 2	Session 1	Trial 8	O	P	BR	B
Plankton	2019-03-06	AM	1	3	Block 2	Session 1	Trial 9	B	C	BR	B
Plankton	2019-03-06	AM	1	3	Block 2	Session 2	Trial 10	B	P	BL	O
Plankton	2019-03-07	AM	1	3	Block 2	Session 2	Trial 1	B	C	BL	O
Plankton	2019-03-07	AM	1	3	Block 2	Session 2	Trial 2	B	C	BR	B
Plankton	2019-03-07	AM	1	3	Block 2	Session 2	Trial 3	O	P	BR	O
Plankton	2019-03-07	AM	1	3	Block 2	Session 2	Trial 4	O	C	BL	B
Plankton	2019-03-07	AM	1	3	Block 2	Session 2	Trial 5	B	P	BL	B
Plankton	2019-03-07	AM	1	3	Block 2	Session 2	Trial 6	O	P	BR	B
Plankton	2019-03-07	AM	1	3	Block 2	Session 2	Trial 7	O	C	BL	B
Plankton	2019-03-07	AM	1	3	Block 2	Session 2	Trial 8	B	P	BL	B
Plankton	2019-03-07	AM	1	3	Block 2	Session 2	Trial 9	O	C	BR	B
Plankton	2019-03-07	AM	1	3	Block 2	Session 2	Trial 10	B	P	BL	B
											13/20 CORRECT
Plankton	2019-03-14	AM	1	3	Block 3	Session 1	Trial 1	B	C	BL	B
Plankton	2019-03-14	AM	1	3	Block 3	Session 1	Trial 2	B	C	BR	O
Plankton	2019-03-18	AM	1	3	Block 3	Session 1	Trial 3	O	P	BR	O
Plankton	2019-03-18	AM	1	3	Block 3	Session 1	Trial 4	O	C	BL	B
Plankton	2019-03-18	AM	1	3	Block 3	Session 1	Trial 5	B	P	BL	B
Plankton	2019-03-18	AM	1	3	Block 3	Session 1	Trial 6	O	P	BR	O
Plankton	2019-03-18	AM	1	3	Block 3	Session 1	Trial 7	O	C	BL	B
Plankton	2019-03-18	AM	1	3	Block 3	Session 1	Trial 8	B	P	BL	B
Plankton	2019-03-18	AM	1	3	Block 3	Session 1	Trial 9	O	C	BR	O
Plankton	2019-03-18	AM	1	3	Block 3	Session 2	Trial 10	B	P	BL	B
Plankton	2019-03-19	AM	1	3	Block 3	Session 2	Trial 1	O	P	BR	O
Plankton	2019-03-19	AM	1	3	Block 3	Session 2	Trial 2	O	C	BR	B
Plankton	2019-03-19	AM	1	3	Block 3	Session 2	Trial 3	B	P	BL	B
Plankton	2019-03-19	AM	1	3	Block 3	Session 2	Trial 4	B	C	BL	B
Plankton	2019-03-19	AM	1	3	Block 3	Session 2	Trial 5	O	P	BR	O
Plankton	2019-03-19	AM	1	3	Block 3	Session 2	Trial 6	B	C	BR	B
Plankton	2019-03-19	AM	1	3	Block 3	Session 2	Trial 7	O	C	BL	B
Plankton	2019-03-19	AM	1	3	Block 3	Session 2	Trial 8	O	P	BR	O
Plankton	2019-03-19	AM	1	3	Block 3	Session 2	Trial 9	B	C	BR	B
Plankton	2019-03-19	AM	1	3	Block 3	Session 2	Trial 10	B	P	BL	B
											13/20 CORRECT
Plankton	2019-03-20	AM	1	3	Block 4	Session 1	Trial 1	O	C	BR	B
Plankton	2019-03-20	AM	1	3	Block 4	Session 1	Trial 2	O	P	BR	B
Plankton	2019-03-20	AM	1	3	Block 4	Session 1	Trial 3	B	C	BL	B
Plankton	2019-03-20	AM	1	3	Block 4	Session 1	Trial 4	B	P	BL	B
Plankton	2019-03-20	AM	1	3	Block 4	Session 1	Trial 5	O	P	BR	B
Plankton	2019-03-20	AM	1	3	Block 4	Session 1	Trial 6	B	C	BL	B
Plankton	2019-03-20	AM	1	3	Block 4	Session 1	Trial 7	B	P	BL	B
Plankton	2019-03-20	AM	1	3	Block 4	Session 1	Trial 8	O	C	BR	B
Plankton	2019-03-20	AM	1	3	Block 4	Session 1	Trial 9	O	C	BL	B
Plankton	2019-03-20	AM	1	3	Block 4	Session 2	Trial 10	B	P	BR	B
Plankton	2019-03-21	AM	1	3	Block 4	Session 2	Trial 1	B	C	BR	B
Plankton	2019-03-21	AM	1	3	Block 4	Session 2	Trial 2	O	P	BR	O
Plankton	2019-03-21	AM	1	3	Block 4	Session 2	Trial 3	O	C	BL	B
Plankton	2019-03-21	AM	1	3	Block 4	Session 2	Trial 4	B	P	BL	B
Plankton	2019-03-21	AM	1	3	Block 4	Session 2	Trial 5	O	C	BR	B
Plankton	2019-03-21	AM	1	3	Block 4	Session 2	Trial 6	O	P	BL	B
Plankton	2019-03-21	AM	1	3	Block 4	Session 2	Trial 7	B	C	BL	B
Plankton	2019-03-21	AM	1	3	Block 4	Session 2	Trial 8	O	C	BR	B
Plankton	2019-03-21	AM	1	3	Block 4	Session 2	Trial 9	B	P	BR	B
Plankton	2019-03-21	AM	1	3	Block 4	Session 2	Trial 10	B	P	BL	B
											19/20 CORRECT
Plankton	2019-03-27	AM	2	1	Block 1	Session 1	Trial 1	B	P	BR	B
Plankton	2019-03-27	AM	2	1	Block 1	Session 1	Trial 2	B	C	BL	B
Plankton	2019-03-27	AM	2	1	Block 1	Session 1	Trial 3	O	P	BL	B
Plankton	2019-03-27	AM	2	1	Block 1	Session 1	Trial 4	B	C	BR	B
Plankton	2019-03-27	AM	2	1	Block 1	Session 1	Trial 5	O	P	BR	B
Plankton	2019-03-27	AM	2	1	Block 1	Session 1	Trial 6	B	C	BL	B
Plankton	2019-03-27	AM	2	1	Block 1	Session 1	Trial 7	O	C	BR	B
Plankton	2019-03-27	AM	2	1	Block 1	Session 1	Trial 8	O	P	BR	B
Plankton	2019-03-27	AM	2	1	Block 1	Session 1	Trial 9	B	C	BL	B
Plankton	2019-03-27	AM	2	1	Block 1	Session 2	Trial 10	O	P	BL	O
Plankton	2019-03-28	AM	2	1	Block 1	Session 2	Trial 1	O	P	BL	B
Plankton	2019-03-28	AM	2	1	Block 1	Session 2	Trial 2	B	C	BR	B
Plankton	2019-03-28	AM	2	1	Block 1	Session 2	Trial 3	O	P	BL	O
Plankton	2019-03-28	AM	2	1	Block 1	Session 2	Trial 4	O	C	BL	O
Plankton	2019-03-28	AM	2	1	Block 1	Session 2	Trial 5	B	C	BR	B
Plankton	2019-03-28	AM	2	1	Block 1	Session 2	Trial 6	O	P	BR	B
Plankton	2019-03-28	AM	2	1	Block 1	Session 2	Trial 7	B	P	BL	B
Plankton	2019-03-28	AM	2	1	Block 1	Session 2	Trial 8	B	C	BL	B
Plankton	2019-03-28	AM	2	1	Block 1	Session 2	Trial 9	O	P	BR	B
Plankton	2019-03-28	AM	2	1	Block 1	Session 2	Trial 10	B	C	BR	B
											17/20 CORRECT
Plankton	2019-04-03	AM	2	2	Block 2	Session 1	Trial 1	O	C	BR	B
Plankton	2019-04-03	AM	2	2	Block 2	Session 1	Trial 2	O	P	BL	O
Plankton	2019-04-03	AM	2	2	Block 2	Session 1	Trial 3	B	P	BR	B
Plankton	2019-04-03	AM	2	2	Block 2	Session 1	Trial 4	O	C	BR	B
Plankton	2019-04-03	AM	2	2	Block 2	Session 1	Trial 5	B	P	BL	B
Plankton	2019-04-03	AM	2	2	Block 2	Session 1	Trial 6	B	C	BL	B
Plankton	2019-04-03	AM	2	2	Block 2	Session 1	Trial 7	O	P	BR	B
Plankton	2019-04-03	AM	2	2	Block 2	Session 1	Trial 8	B	C	BR	B
Plankton	2019-04-03	AM	2	2	Block 2	Session 1	Trial 9	B	P	BL	B
Plankton	2019-04-03	AM	2	2	Block 2	Session 2	Trial 10	O	C	BL	B
Plankton	2019-04-03	AM	2	2	Block 2	Session 2	Trial 1	O	P	BR	O
Plankton	2019-04-03	AM	2	2	Block 2	Session 2	Trial 2	B	P	BL	B
Plankton	2019-04-03	AM	2	2	Block 2	Session 2	Trial 3	O	C	BL	B
Plankton	2019-04-03	AM	2	2	Block 2	Session 2	Trial 4	B	C	BR	B
Plankton	2019-04-03	AM	2	2	Block 2	Session 2	Trial 5	O	P	BL	B
Plankton	2019-04-03	AM	2	2	Block 2	Session 2	Trial 6	O	C	BL	B
Plankton	2019-04-03	AM	2	2	Block 2	Session 2	Trial 7	B	P	BR	B
Plankton	2019-04-03	AM	2	2	Block 2	Session 2	Trial 8	B	C	BR	B
Plankton	2019-04-03	AM	2	2	Block 2	Session 2	Trial 9	O	C	BL	O
Plankton	2019-04-03	AM	2	2	Block 2	Session 2	Trial 10	B	P	BR	B
											17/20 CORRECT
Name	Date	Time	Experiment	Condition	Block	Session	Trial	E1's Side	First Experimenter	Switch?	Person Chosen
Plankton	2019-04-04	AM	3	Demo	Block 1	Session 1	Trial 1	Right	BIASED	No	UNBIASED
Plankton	2019-04-04	AM	3	Demo	Block 1	Session 1	Trial 2	Left	UNBIASED	Yes (Back)	UNBIASED
Plankton	2019-04-04	AM	3	Demo	Block 1	Session 1	Trial 3	Right	UNBIASED	No	BIASED
Plankton	2019-04-04	AM	3	Demo	Block 1	Session 1	Trial 4	Right	BIASED	Yes (Front)	UNBIASED
Plankton	2019-04-04	AM	3	Demo	Block 1	Session 1	Trial 5	Left	UNBIASED	No	BIASED
Plankton	2019-04-04	AM	3	Demo	Block 1	Session 1	Trial 6	Right	BIASED	No	BIASED
Plankton	2019-04-04	AM	3	Demo	Block 1	Session 1	Trial 7	Left	UNBIASED	Yes (Back)	BIASED
Plankton	2019-04-04	AM	3	Demo	Block 1	Session 1	Trial 8	Right	BIASED	Yes (Front)	UNBIASED
Plankton	2019-04-04	AM	3	Demo	Block 1	Session 1	Trial 9	Left	UNBIASED	No	BIASED
Plankton	2019-04-04	AM	3	Demo	Block 1	Session 2	Trial 10	Left	BIASED	Yes (Back)	UNBIASED
Plankton	2019-04-04	AM	3	Demo	Block 1	Session 2	Trial 1	Right	UNBIASED	Yes (Back)	BIASED
Plankton	2019-04-04	AM	3	Demo	Block 1	Session 2	Trial 2	Left	BIASED	No	BIASED
Plankton	2019-04-04	AM	3	Demo	Block 1	Session 2	Trial 3	Left	UNBIASED	Yes (Front)	BIASED
Plankton	2019-04-04	AM	3	Demo	Block 1	Session 2	Trial 4	Right	BIASED	No	BIASED
Plankton	2019-04-04	AM	3	Demo	Block 1	Session 2	Trial 5	Left	UNBIASED	No	BIASED
Plankton	2019-04-04	AM	3	Demo	Block 1	Session 2	Trial 6	Right	UNBIASED	Yes (Front)	BIASED
Plankton	2019-04-04	AM	3	Demo	Block 1	Session 2	Trial 7	Right	BIASED	Yes (Back)	BIASED
Plankton	2019-04-04	AM	3	Demo	Block 1	Session 2	Trial 8	Left	UNBIASED	No	BIASED
Plankton	2019-04-04	AM	3	Demo	Block 1	Session 2	Trial 9	Right	BIASED	No	BIASED
Plankton	2019-04-04	AM	3	Demo	Block 1	Session 2	Trial 10	Left	UNBIASED	Yes (Front)	UNBIASED
											14/20 BIASED EXP
Name	Date	Time	Experiment	Condition	Block	Session	Trial	E1's Side	First Experimenter	Switch?	Person Chosen
Plankton	2019-04-08	AM	3	Demo	Demo	Session 1	Trial 1	Left	UNBIASED	No	UNBIASED
Plankton	2019-04-08	AM	3	Demo	Demo	Session 1	Trial 2	Right	BIASED	Yes (Front)	BIASED
Plankton	2019-04-08	AM	3	Demo	Demo	Session 1	Trial 3	Right	UNBIASED	No	UNBIASED
Plankton	2019-04-08	AM	3	1	Block 1	Session 1	Trial 1	Left	BIASED	No	BIASED
Plankton	2019-04-08	AM	3	1	Block 1	Session 1	Trial 2	Left	UNBIASED	Yes (Back)	BIASED
Plankton	2019-04-08	AM	3	1	Block 1	Session 1	Trial 3	Right	UNBIASED	Yes (Front)	UNBIASED
Plankton	2019-04-08	AM	3	1	Block 1	Session 1	Trial 4	Right	BIASED	No	BIASED
Plankton	2019-04-08	AM	3	1	Block 1	Session 1	Trial 5	Left	UNBIASED	No	UNBIASED
Plankton	2019-04-08	AM	3	1	Block 1	Session 1	Trial 6	Right	BIASED	Yes (Front)	UNBIASED
Plankton	2019-04-08	AM	3	1	Block 1	Session 1	Trial 7	Right	BIASED	Yes (Back)	UNBIASED
Plankton	2019-04-08	AM	3	1	Block 1	Session 1	Trial 8	Left	UNBIASED	No	UNBIASED
Plankton	2019-04-08	AM	3	1	Block 1	Session 1	Trial 9	Right	BIASED	No	UNBIASED
Plankton	2019-04-08	AM	3	1	Block 1	Session 2	Trial 10	Left	UNBIASED	Yes (Front)	BIASED
Plankton	2019-04-08	AM	3	1	Block 1	Session 2	Trial 1	Left	UNBIASED	Yes (Back)	BIASED
Plankton	2019-04-08	AM	3	1	Block 1	Session 2	Trial 2	Right	BIASED	Yes (Back)	UNBIASED
Plankton	2019-04-08	AM	3	1	Block 1	Session 2	Trial 3	Left	BIASED	No	BIASED
Plankton	2019-04-08	AM	3	1	Block 1	Session 2	Trial 4	Left	UNBIASED	Yes (Front)	BIASED
Plankton	2019-04-08	AM	3	1	Block 1	Session 2	Trial 5	Right	BIASED	No	UNBIASED
Plankton	2019-04-08	AM	3	1	Block 1	Session 2	Trial 6	Left	BIASED	No	BIASED
Plankton	2019-04-08	AM	3	1	Block 1	Session 2	Trial 7	Right	UNBIASED	Yes (Front)	UNBIASED
Plankton	2019-04-08	AM	3	1	Block 1	Session 2	Trial 8	Left	BIASED	Yes (Back)	BIASED
Plankton	2019-04-08	AM	3	1	Block 1	Session 2	Trial 9	Right	UNBIASED	No	BIASED
Plankton	2019-04-08	AM	3	1	Block 1	Session 2	Trial 10	Right	UNBIASED	No	UNBIASED
											10/20 BIASED EXP

## Sheet: Taz
Name	Date	Time	Experiment	Condition	Block	Session	Trial	First Token Taken	Hand Trajectory	Jar Side	Chosen Token
Taz	2019-02-11	AM	1	1	Block 1	Session 1	Trial 1	O	C	BL	B		BR = black jar on the right
Taz	2019-02-11	AM	1	1	Block 1	Session 1	Trial 2	O	P	BL	B		BL = black jar on the left
Taz	2019-02-11	AM	1	1	Block 1	Session 1	Trial 3	B	P	BR	B
Taz	2019-02-11	AM	1	1	Block 1	Session 1	Trial 4	O	C	BR	O		B = black token taken first
Taz	2019-02-11	AM	1	1	Block 1	Session 1	Trial 5	O	P	BL	B		O = orange token taken first
Taz	2019-02-11	AM	1	1	Block 1	Session 1	Trial 6	B	P	BR	B
Taz	2019-02-11	AM	1	1	Block 1	Session 1	Trial 7	B	C	BL	B		C = hands crossed
Taz	2019-02-11	AM	1	1	Block 1	Session 1	Trial 8	O	C	BR	O		P = hands parallel
Taz	2019-02-11	AM	1	1	Block 1	Session 1	Trial 9	B	P	BL	B
Taz	2019-02-11	AM	1	1	Block 1	Session 1	Trial 10	B	C	BR	B
Taz	2019-02-12	PM	1	1	Block 1	Session 2	Trial 1	B	C	BR	O
Taz	2019-02-12	PM	1	1	Block 1	Session 2	Trial 2	O	C	BL	B
Taz	2019-02-12	PM	1	1	Block 1	Session 2	Trial 3	B	P	BR	B
Taz	2019-02-12	PM	1	1	Block 1	Session 2	Trial 4	O	P	BL	O
Taz	2019-02-12	PM	1	1	Block 1	Session 2	Trial 5	O	C	BL	B
Taz	2019-02-12	PM	1	1	Block 1	Session 2	Trial 6	B	P	BR	B
Taz	2019-02-12	PM	1	1	Block 1	Session 2	Trial 7	B	C	BR	B
Taz	2019-02-12	PM	1	1	Block 1	Session 2	Trial 8	O	C	BL	O
Taz	2019-02-12	PM	1	1	Block 1	Session 2	Trial 9	B	P	BR	B
Taz	2019-02-12	PM	1	1	Block 1	Session 2	Trial 10	O	P	BL	B
											15/20 CORRECT
Taz	2019-02-14	AM	1	1	Block 2	Session 1	Trial 1	O	C	BR	B
Taz	2019-02-14	AM	1	1	Block 2	Session 1	Trial 2	O	P	BR	B
Taz	2019-02-14	AM	1	1	Block 2	Session 1	Trial 3	B	C	BL	O
Taz	2019-02-14	AM	1	1	Block 2	Session 1	Trial 4	B	P	BL	O
Taz	2019-02-14	AM	1	1	Block 2	Session 1	Trial 5	O	P	BR	B
Taz	2019-02-14	AM	1	1	Block 2	Session 1	Trial 6	B	C	BL	O
Taz	2019-02-14	AM	1	1	Block 2	Session 1	Trial 7	B	P	BL	O
Taz	2019-02-14	AM	1	1	Block 2	Session 1	Trial 8	O	C	BR	B
Taz	2019-02-14	AM	1	1	Block 2	Session 1	Trial 9	O	C	BL	O
Taz	2019-02-14	AM	1	1	Block 2	Session 1	Trial 10	B	P	BR	B
Taz	2019-02-15	PM	1	1	Block 2	Session 2	Trial 1	O	C	BR	B
Taz	2019-02-15	PM	1	1	Block 2	Session 2	Trial 2	O	P	BL	O
Taz	2019-02-15	PM	1	1	Block 2	Session 2	Trial 3	B	P	BR	B
Taz	2019-02-15	PM	1	1	Block 2	Session 2	Trial 4	O	c	BR	B
Taz	2019-02-15	PM	1	1	Block 2	Session 2	Trial 5	B	P	BL	B
Taz	2019-02-15	PM	1	1	Block 2	Session 2	Trial 6	B	C	BL	B
Taz	2019-02-15	PM	1	1	Block 2	Session 2	Trial 7	O	p	BR	B
Taz	2019-02-15	PM	1	1	Block 2	Session 2	Trial 8	B	C	BR	B
Taz	2019-02-15	PM	1	1	Block 2	Session 2	Trial 9	B	P	BL	B
Taz	2019-02-15	PM	1	1	Block 2	Session 2	Trial 10	O	C	BL	B
											14/20 CORRECT
Taz	2019-02-18	AM	1	1	Block 3	Session 1	Trial 1	B	C	BR	B
Taz	2019-02-18	AM	1	1	Block 3	Session 1	Trial 2	O	P	BR	B
Taz	2019-02-18	AM	1	1	Block 3	Session 1	Trial 3	O	C	BL	B
Taz	2019-02-18	AM	1	1	Block 3	Session 1	Trial 4	B	P	BL	B
Taz	2019-02-18	AM	1	1	Block 3	Session 1	Trial 5	O	C	BR	B
Taz	2019-02-18	AM	1	1	Block 3	Session 1	Trial 6	O	P	BL	O
Taz	2019-02-18	AM	1	1	Block 3	Session 1	Trial 7	B	C	BL	B
Taz	2019-02-18	AM	1	1	Block 3	Session 1	Trial 8	O	C	BR	B
Taz	2019-02-18	AM	1	1	Block 3	Session 1	Trial 9	B	P	BR	B
Taz	2019-02-18	AM	1	1	Block 3	Session 2	Trial 10	B	P	BL	B
Taz	2019-02-19	AM	1	1	Block 3	Session 2	Trial 1	B	C	BL	B
Taz	2019-02-19	AM	1	1	Block 3	Session 2	Trial 2	O	P	BL	B
Taz	2019-02-19	AM	1	1	Block 3	Session 2	Trial 3	O	C	BR	O
Taz	2019-02-19	AM	1	1	Block 3	Session 2	Trial 4	B	P	BR	O
Taz	2019-02-19	AM	1	1	Block 3	Session 2	Trial 5	O	P	BL	B
Taz	2019-02-19	AM	1	1	Block 3	Session 2	Trial 6	O	C	BR	B
Taz	2019-02-19	AM	1	1	Block 3	Session 2	Trial 7	B	C	BL	B
Taz	2019-02-19	AM	1	1	Block 3	Session 2	Trial 8	O	P	BR	B
Taz	2019-02-19	AM	1	1	Block 3	Session 2	Trial 9	B	C	BL	B
Taz	2019-02-19	AM	1	1	Block 3	Session 2	Trial 10	B	P	BR	B
											17/20 CORRECT
Taz	2019-02-20	AM	1	2	Block 1	Session 1	Trial 1	B	P	BL	B
Taz	2019-02-20	AM	1	2	Block 1	Session 1	Trial 2	O	C	BR	B
Taz	2019-02-20	AM	1	2	Block 1	Session 1	Trial 3	B	C	BL	B
Taz	2019-02-20	AM	1	2	Block 1	Session 1	Trial 4	O	P	BR	B
Taz	2019-02-20	AM	1	2	Block 1	Session 1	Trial 5	B	C	BR	O
Taz	2019-02-20	AM	1	2	Block 1	Session 1	Trial 6	B	P	BL	B
Taz	2019-02-20	AM	1	2	Block 1	Session 1	Trial 7	O	P	BR	B
Taz	2019-02-20	AM	1	2	Block 1	Session 1	Trial 8	O	C	BL	B
Taz	2019-02-20	AM	1	2	Block 1	Session 1	Trial 9	B	P	BL	B
Taz	2019-02-20	AM	1	2	Block 1	Session 2	Trial 10	O	C	BR	O
Taz	2019-03-01	AM	1	2	Block 1	Session 2	Trial 1	B	C	BL	O
Taz	2019-03-01	AM	1	2	Block 1	Session 2	Trial 2	O	C	BR	B
Taz	2019-03-01	AM	1	2	Block 1	Session 2	Trial 3	B	P	BR	B
Taz	2019-03-01	AM	1	2	Block 1	Session 2	Trial 4	O	C	BL	B
Taz	2019-03-01	AM	1	2	Block 1	Session 2	Trial 5	O	P	BR	O
Taz	2019-03-01	AM	1	2	Block 1	Session 2	Trial 6	B	P	BL	B
Taz	2019-03-01	AM	1	2	Block 1	Session 2	Trial 7	B	C	BR	B
Taz	2019-03-01	AM	1	2	Block 1	Session 2	Trial 8	O	C	BL	B
Taz	2019-03-01	AM	1	2	Block 1	Session 2	Trial 9	B	P	BL	B
Taz	2019-03-01	AM	1	2	Block 1	Session 2	Trial 10	O	P	BR	B
											16/20 CORRECT
Taz	2019-03-04	AM	1	2	Block 2	Session 1	Trial 1	B	P	BR	B
Taz	2019-03-04	AM	1	2	Block 2	Session 1	Trial 2	O	C	BR	B
Taz	2019-03-04	AM	1	2	Block 2	Session 1	Trial 3	B	P	BL	B
Taz	2019-03-04	AM	1	2	Block 2	Session 1	Trial 4	O	C	BL	B
Taz	2019-03-04	AM	1	2	Block 2	Session 1	Trial 5	O	C	BR	B
Taz	2019-03-04	AM	1	2	Block 2	Session 1	Trial 6	B	P	BL	B
Taz	2019-03-04	AM	1	2	Block 2	Session 1	Trial 7	O	P	BR	B
Taz	2019-03-04	AM	1	2	Block 2	Session 1	Trial 8	B	C	BL	B
Taz	2019-03-04	AM	1	2	Block 2	Session 1	Trial 9	B	C	BR	B
Taz	2019-03-04	AM	1	2	Block 2	Session 2	Trial 10	O	P	BL	B
Taz	2019-03-05	AM	1	2	Block 2	Session 2	Trial 1	O	P	BR	B
Taz	2019-03-05	AM	1	2	Block 2	Session 2	Trial 2	O	C	BL	B
Taz	2019-03-05	AM	1	2	Block 2	Session 2	Trial 3	B	C	BR	B
Taz	2019-03-05	AM	1	2	Block 2	Session 2	Trial 4	B	P	BR	B
Taz	2019-03-05	AM	1	2	Block 2	Session 2	Trial 5	O	C	BL	B
Taz	2019-03-05	AM	1	2	Block 2	Session 2	Trial 6	O	P	BL	O
Taz	2019-03-05	AM	1	2	Block 2	Session 2	Trial 7	B	P	BR	B
Taz	2019-03-05	AM	1	2	Block 2	Session 2	Trial 8	O	C	BR	B
Taz	2019-03-05	AM	1	2	Block 2	Session 2	Trial 9	B	C	BL	B
Taz	2019-03-05	AM	1	2	Block 2	Session 2	Trial 10	B	P	BL	B
											19/20 CORRECT
Taz	2019-03-06	AM	1	3	Block 1	Session 1	Trial 1	B	C	BR	O
Taz	2019-03-06	AM	1	3	Block 1	Session 1	Trial 2	B	P	BL	B
Taz	2019-03-06	AM	1	3	Block 1	Session 1	Trial 3	O	C	BL	B
Taz	2019-03-06	AM	1	3	Block 1	Session 1	Trial 4	O	P	BR	B
Taz	2019-03-06	AM	1	3	Block 1	Session 1	Trial 5	B	C	BR	B
Taz	2019-03-06	AM	1	3	Block 1	Session 1	Trial 6	O	C	BL	B
Taz	2019-03-06	AM	1	3	Block 1	Session 1	Trial 7	O	P	BL	B
Taz	2019-03-06	AM	1	3	Block 1	Session 1	Trial 8	B	P	BR	B
Taz	2019-03-06	AM	1	3	Block 1	Session 1	Trial 9	O	C	BL	B
Taz	2019-03-06	AM	1	3	Block 1	Session 2	Trial 10	B	P	BR	B
Taz	2019-03-07	AM	1	3	Block 1	Session 2	Trial 1	B	P	BL	B
Taz	2019-03-07	AM	1	3	Block 1	Session 2	Trial 2	B	C	BR	B
Taz	2019-03-07	AM	1	3	Block 1	Session 2	Trial 3	O	C	BL	B
Taz	2019-03-07	AM	1	3	Block 1	Session 2	Trial 4	B	P	BR	B
Taz	2019-03-07	AM	1	3	Block 1	Session 2	Trial 5	O	P	BL	B
Taz	2019-03-07	AM	1	3	Block 1	Session 2	Trial 6	O	C	BR	B
Taz	2019-03-07	AM	1	3	Block 1	Session 2	Trial 7	B	P	BR	O
Taz	2019-03-07	AM	1	3	Block 1	Session 2	Trial 8	O	C	BL	B
Taz	2019-03-07	AM	1	3	Block 1	Session 2	Trial 9	B	C	BR	B
Taz	2019-03-07	AM	1	3	Block 1	Session 2	Trial 10	O	P	BL	O
											17/20 CORRECT
Taz	2019-03-18	AM	2	1	Block 1	Session 1	Trial 1	B	C	BL	B
Taz	2019-03-18	AM	2	1	Block 1	Session 1	Trial 2	B	C	BR	O
Taz	2019-03-18	AM	2	1	Block 1	Session 1	Trial 3	O	P	BR	O
Taz	2019-03-18	AM	2	1	Block 1	Session 1	Trial 4	B	P	BL	B
Taz	2019-03-18	AM	2	1	Block 1	Session 1	Trial 5	0	C	BR	B
Taz	2019-03-18	AM	2	1	Block 1	Session 1	Trial 6	B	P	BL	O
Taz	2019-03-18	AM	2	1	Block 1	Session 1	Trial 7	O	P	BL	B
Taz	2019-03-18	AM	2	1	Block 1	Session 1	Trial 8	B	C	BR	B
Taz	2019-03-18	AM	2	1	Block 1	Session 1	Trial 9	O	C	BL	B
Taz	2019-03-18	AM	2	1	Block 1	Session 2	Trial 10	O	P	BR	B
Taz	2019-03-19	AM	2	1	Block 1	Session 2	Trial 1	B	C	BL	B
Taz	2019-03-19	AM	2	1	Block 1	Session 2	Trial 2	B	P	BR	B
Taz	2019-03-19	AM	2	1	Block 1	Session 2	Trial 3	O	C	BR	B
Taz	2019-03-19	AM	2	1	Block 1	Session 2	Trial 4	O	C	BL	B
Taz	2019-03-19	AM	2	1	Block 1	Session 2	Trial 5	B	P	BR	B
Taz	2019-03-19	AM	2	1	Block 1	Session 2	Trial 6	B	P	BL	B
Taz	2019-03-19	AM	2	1	Block 1	Session 2	Trial 7	O	C	BR	B
Taz	2019-03-19	AM	2	1	Block 1	Session 2	Trial 8	O	C	BL	B
Taz	2019-03-19	AM	2	1	Block 1	Session 2	Trial 9	B	P	BL	B
Taz	2019-03-19	AM	2	1	Block 1	Session 2	Trial 10	O	P	BR	B
											17/20 CORRECT
Taz	2019-03-20	AM	2	2	Block 1	Session 1	Trial 1	O	C	BL	B
Taz	2019-03-20	AM	2	2	Block 1	Session 1	Trial 2	O	P	BL	B
Taz	2019-03-20	AM	2	2	Block 1	Session 1	Trial 3	B	P	BR	B
Taz	2019-03-20	AM	2	2	Block 1	Session 1	Trial 4	O	C	BR	B
Taz	2019-03-20	AM	2	2	Block 1	Session 1	Trial 5	O	P	BL	B
Taz	2019-03-20	AM	2	2	Block 1	Session 1	Trial 6	B	P	BR	B
Taz	2019-03-20	AM	2	2	Block 1	Session 1	Trial 7	B	C	BL	B
Taz	2019-03-20	AM	2	2	Block 1	Session 1	Trial 8	O	C	BR	B
Taz	2019-03-20	AM	2	2	Block 1	Session 1	Trial 9	B	P	BL	O
Taz	2019-03-20	AM	2	2	Block 1	Session 2	Trial 10	B	C	BR	B
Taz	2019-03-21	AM	2	2	Block 1	Session 2	Trial 1	B	C	BR	B
Taz	2019-03-21	AM	2	2	Block 1	Session 2	Trial 2	O	C	BL	B
Taz	2019-03-21	AM	2	2	Block 1	Session 2	Trial 3	B	P	BR	B
Taz	2019-03-21	AM	2	2	Block 1	Session 2	Trial 4	O	P	BL	O
Taz	2019-03-21	AM	2	2	Block 1	Session 2	Trial 5	O	C	BL	O
Taz	2019-03-21	AM	2	2	Block 1	Session 2	Trial 6	B	P	BR	B
Taz	2019-03-21	AM	2	2	Block 1	Session 2	Trial 7	B	C	BR	B
Taz	2019-03-21	AM	2	2	Block 1	Session 2	Trial 8	O	C	BL	B
Taz	2019-03-21	AM	2	2	Block 1	Session 2	Trial 9	B	P	BR	B
Taz	2019-03-21	AM	2	2	Block 1	Session 2	Trial 10	O	P	BL	O
											16/20 CORRECT
Taz	2019-03-22	AM	2	2	Block 2	Session 1	Trial 1	O	P	BL	B
Taz	2019-03-22	AM	2	2	Block 2	Session 1	Trial 2	O	C	BR	B
Taz	2019-03-22	AM	2	2	Block 2	Session 1	Trial 3	B	C	BL	O
Taz	2019-03-22	AM	2	2	Block 2	Session 1	Trial 4	B	P	BR	B
Taz	2019-03-22	AM	2	2	Block 2	Session 1	Trial 5	O	P	BL	O
Taz	2019-03-22	AM	2	2	Block 2	Session 1	Trial 6	O	C	BR	B
Taz	2019-03-22	AM	2	2	Block 2	Session 1	Trial 7	B	C	BL	B
Taz	2019-03-22	AM	2	2	Block 2	Session 1	Trial 8	O	P	BR	O
Taz	2019-03-22	AM	2	2	Block 2	Session 1	Trial 9	B	P	BL	O
Taz	2019-03-22	AM	2	2	Block 2	Session 2	Trial 10	B	C	BR	B
Taz	2019-03-25	AM	2	2	Block 2	Session 2	Trial 1	B	P	BR	B
Taz	2019-03-25	AM	2	2	Block 2	Session 2	Trial 2	O	C	BL	B
Taz	2019-03-25	AM	2	2	Block 2	Session 2	Trial 3	B	C	BR	B
Taz	2019-03-25	AM	2	2	Block 2	Session 2	Trial 4	O	P	BL	O
Taz	2019-03-25	AM	2	2	Block 2	Session 2	Trial 5	B	C	BL	B
Taz	2019-03-25	AM	2	2	Block 2	Session 2	Trial 6	O	P	BR	O
Taz	2019-03-25	AM	2	2	Block 2	Session 2	Trial 7	O	C	BL	O
Taz	2019-03-25	AM	2	2	Block 2	Session 2	Trial 8	B	P	BR	B
Taz	2019-03-25	AM	2	2	Block 2	Session 2	Trial 9	O	P	BL	O
Taz	2019-03-25	AM	2	2	Block 2	Session 2	Trial 10	B	C	BR	B
											12/20 CORRECT
Taz	2019-03-26	AM	2	2	Block 3	Session 1	Trial 1	O	P	BL	B
Taz	2019-03-26	AM	2	2	Block 3	Session 1	Trial 2	B	C	BR	B
Taz	2019-03-26	AM	2	2	Block 3	Session 1	Trial 3	B	P	BR	B
Taz	2019-03-26	AM	2	2	Block 3	Session 1	Trial 4	O	C	BL	O
Taz	2019-03-26	AM	2	2	Block 3	Session 1	Trial 5	B	P	BL	B
Taz	2019-03-26	AM	2	2	Block 3	Session 1	Trial 6	B	P	BR	B
Taz	2019-03-26	AM	2	2	Block 3	Session 1	Trial 7	O	C	BR	O
Taz	2019-03-26	AM	2	2	Block 3	Session 1	Trial 8	B	C	BL	B
Taz	2019-03-26	AM	2	2	Block 3	Session 1	Trial 9	O	P	BL	B
Taz	2019-03-26	AM	2	2	Block 3	Session 2	Trial 10	O	C	BR	O
Taz	2019-03-27	AM	2	2	Block 3	Session 2	Trial 1	B	P	BL	B
Taz	2019-03-27	AM	2	2	Block 3	Session 2	Trial 2	B	C	BR	B
Taz	2019-03-27	AM	2	2	Block 3	Session 2	Trial 3	O	P	BR	O
Taz	2019-03-27	AM	2	2	Block 3	Session 2	Trial 4	B	P	BL	B
Taz	2019-03-27	AM	2	2	Block 3	Session 2	Trial 5	B	C	BL	B
Taz	2019-03-27	AM	2	2	Block 3	Session 2	Trial 6	O	P	BR	O
Taz	2019-03-27	AM	2	2	Block 3	Session 2	Trial 7	O	C	BR	B
Taz	2019-03-27	AM	2	2	Block 3	Session 2	Trial 8	B	C	BL	B
Taz	2019-03-27	AM	2	2	Block 3	Session 2	Trial 9	O	P	BR	O
Taz	2019-03-27	AM	2	2	Block 3	Session 2	Trial 10	O	C	BL	O
											13/20 CORRECT
Taz	2019-03-27	PM	2	2	Block 4	Session 1	Trial 1	O	C	BR	B
Taz	2019-03-27	PM	2	2	Block 4	Session 1	Trial 2	O	P	BL	O
Taz	2019-03-27	PM	2	2	Block 4	Session 1	Trial 3	B	P	BR	B
Taz	2019-03-27	PM	2	2	Block 4	Session 1	Trial 4	O	C	BR	B
Taz	2019-03-27	PM	2	2	Block 4	Session 1	Trial 5	B	P	BL	O
Taz	2019-03-27	PM	2	2	Block 4	Session 1	Trial 6	B	C	BL	O
Taz	2019-03-27	PM	2	2	Block 4	Session 1	Trial 7	O	P	BR	B
Taz	2019-03-27	PM	2	2	Block 4	Session 1	Trial 8	B	C	BR	B
Taz	2019-03-27	PM	2	2	Block 4	Session 1	Trial 9	B	P	BL	O
Taz	2019-03-27	PM	2	2	Block 4	Session 2	Trial 10	O	C	BL	B
Taz	2019-03-27	PM	2	2	Block 4	Session 2	Trial 1	B	C	BL	B
Taz	2019-03-27	PM	2	2	Block 4	Session 2	Trial 2	O	P	BL	B
Taz	2019-03-27	PM	2	2	Block 4	Session 2	Trial 3	O	C	BR	B
Taz	2019-03-27	PM	2	2	Block 4	Session 2	Trial 4	B	P	BR	B
Taz	2019-03-27	PM	2	2	Block 4	Session 2	Trial 5	O	P	BL	O
Taz	2019-03-27	PM	2	2	Block 4	Session 2	Trial 6	O	C	BR	B
Taz	2019-03-27	PM	2	2	Block 4	Session 2	Trial 7	B	C	BL	B
Taz	2019-03-27	PM	2	2	Block 4	Session 2	Trial 8	O	P	BR	O
Taz	2019-03-27	PM	2	2	Block 4	Session 2	Trial 9	B	C	BL	B
Taz	2019-03-27	PM	2	2	Block 4	Session 2	Trial 10	B	P	BR	B
											14/20 CORRECT
Taz	2019-03-28	AM	2	2	Block 5	Session 1	Trial 1	O	C	BR	B
Taz	2019-03-28	AM	2	2	Block 5	Session 1	Trial 2	O	P	BR	B
Taz	2019-03-28	AM	2	2	Block 5	Session 1	Trial 3	B	P	BL	B
Taz	2019-03-28	AM	2	2	Block 5	Session 1	Trial 4	B	C	BL	O
Taz	2019-03-28	AM	2	2	Block 5	Session 1	Trial 5	O	C	BR	B
Taz	2019-03-28	AM	2	2	Block 5	Session 1	Trial 6	B	P	BR	B
Taz	2019-03-28	AM	2	2	Block 5	Session 1	Trial 7	B	C	BL	O
Taz	2019-03-28	AM	2	2	Block 5	Session 1	Trial 8	O	P	BL	B
Taz	2019-03-28	AM	2	2	Block 5	Session 1	Trial 9	B	P	BR	B
Taz	2019-03-28	AM	2	2	Block 5	Session 2	Trial 10	O	C	BL	B
Taz	2019-03-28	AM	2	2	Block 5	Session 2	Trial 1	B	P	BL	B
Taz	2019-03-28	AM	2	2	Block 5	Session 2	Trial 2	O	C	BR	B
Taz	2019-03-28	AM	2	2	Block 5	Session 2	Trial 3	O	P	BR	B
Taz	2019-03-28	AM	2	2	Block 5	Session 2	Trial 4	B	P	BL	B
Taz	2019-03-28	AM	2	2	Block 5	Session 2	Trial 5	B	P	BR	B
Taz	2019-03-28	AM	2	2	Block 5	Session 2	Trial 6	O	C	BL	B
Taz	2019-03-28	AM	2	2	Block 5	Session 2	Trial 7	B	C	BR	B
Taz	2019-03-28	AM	2	2	Block 5	Session 2	Trial 8	B	C	BL	O
Taz	2019-03-28	AM	2	2	Block 5	Session 2	Trial 9	O	P	BL	O
Taz	2019-03-28	AM	2	2	Block 5	Session 2	Trial 10	O	C	BR	B
											16/20 CORRECT
Taz	2019-03-29	AM	2	2	Block 6	Session 1	Trial 1	O	C	BL	B
Taz	2019-03-29	AM	2	2	Block 6	Session 1	Trial 2	B	P	BL	B
Taz	2019-03-29	AM	2	2	Block 6	Session 1	Trial 3	O	P	BR	O
Taz	2019-03-29	AM	2	2	Block 6	Session 1	Trial 4	O	C	BR	B
Taz	2019-03-29	AM	2	2	Block 6	Session 1	Trial 5	B	C	BL	B
Taz	2019-03-29	AM	2	2	Block 6	Session 1	Trial 6	B	P	BL	B
Taz	2019-03-29	AM	2	2	Block 6	Session 1	Trial 7	O	C	BR	O
Taz	2019-03-29	AM	2	2	Block 6	Session 1	Trial 8	O	C	BR	B
Taz	2019-03-29	AM	2	2	Block 6	Session 1	Trial 9	B	P	BL	B
Taz	2019-03-29	AM	2	2	Block 6	Session 2	Trial 10	B	P	BR	B
Taz	2019-03-29	AM	2	2	Block 6	Session 2	Trial 1	O	P	BR	O
Taz	2019-03-29	AM	2	2	Block 6	Session 2	Trial 2	B	P	BL	B
Taz	2019-03-29	AM	2	2	Block 6	Session 2	Trial 3	O	C	BL	B
Taz	2019-03-29	AM	2	2	Block 6	Session 2	Trial 4	B	C	BR	O
Taz	2019-03-29	AM	2	2	Block 6	Session 2	Trial 5	O	P	BL	B
Taz	2019-03-29	AM	2	2	Block 6	Session 2	Trial 6	O	C	BL	B
Taz	2019-03-29	AM	2	2	Block 6	Session 2	Trial 7	B	P	BR	O
Taz	2019-03-29	AM	2	2	Block 6	Session 2	Trial 8	B	C	BR	B
Taz	2019-03-29	AM	2	2	Block 6	Session 2	Trial 9	O	C	BL	O
Taz	2019-03-29	AM	2	2	Block 6	Session 2	Trial 10	B	P	BR	O
											13/20 CORRECT
Taz	2019-03-29	AM	2	2	Block 7	Session 1	Trial 1	O	P	BL	B
Taz	2019-03-29	AM	2	2	Block 7	Session 1	Trial 2	O	C	BR	B
Taz	2019-03-29	AM	2	2	Block 7	Session 1	Trial 3	B	C	BL	O
Taz	2019-03-29	AM	2	2	Block 7	Session 1	Trial 4	B	P	BR	B
Taz	2019-03-29	AM	2	2	Block 7	Session 1	Trial 5	O	P	BL	B
Taz	2019-03-29	AM	2	2	Block 7	Session 1	Trial 6	O	C	BR	B
Taz	2019-03-29	AM	2	2	Block 7	Session 1	Trial 7	B	C	BL	B
Taz	2019-03-29	AM	2	2	Block 7	Session 1	Trial 8	O	P	BR	O
Taz	2019-03-29	AM	2	2	Block 7	Session 1	Trial 9	B	P	BL	B
Taz	2019-03-29	AM	2	2	Block 7	Session 2	Trial 10	B	C	BR	O
Taz	2019-03-29	AM	2	2	Block 7	Session 2	Trial 1	B	P	BR	B
Taz	2019-03-29	AM	2	2	Block 7	Session 2	Trial 2	O	C	BL	B
Taz	2019-03-29	AM	2	2	Block 7	Session 2	Trial 3	B	C	BR	B
Taz	2019-03-29	AM	2	2	Block 7	Session 2	Trial 4	O	P	BL	O
Taz	2019-03-29	AM	2	2	Block 7	Session 2	Trial 5	B	C	BL	B
Taz	2019-03-29	AM	2	2	Block 7	Session 2	Trial 6	O	P	BR	O
Taz	2019-03-29	AM	2	2	Block 7	Session 2	Trial 7	O	C	BL	B
Taz	2019-03-29	AM	2	2	Block 7	Session 2	Trial 8	B	C	BR	O
Taz	2019-03-29	AM	2	2	Block 7	Session 2	Trial 9	O	P	BL	B
Taz	2019-03-29	AM	2	2	Block 7	Session 2	Trial 10	B	P	BR	B
											14/20 CORRECT
Taz	2019-04-01	AM	2	2	Block 8	Session 1	Trial 1	B	P	BL	B
Taz	2019-04-01	AM	2	2	Block 8	Session 1	Trial 2	B	P	BR	B
Taz	2019-04-01	AM	2	2	Block 8	Session 1	Trial 3	O	C	BR	O
Taz	2019-04-01	AM	2	2	Block 8	Session 1	Trial 4	O	P	BL	B
Taz	2019-04-01	AM	2	2	Block 8	Session 1	Trial 5	B	C	BL	B
Taz	2019-04-01	AM	2	2	Block 8	Session 1	Trial 6	O	C	BR	B
Taz	2019-04-01	AM	2	2	Block 8	Session 1	Trial 7	B	P	BL	O
Taz	2019-04-01	AM	2	2	Block 8	Session 1	Trial 8	O	P	BR	B
Taz	2019-04-01	AM	2	2	Block 8	Session 1	Trial 9	B	C	BR	B
Taz	2019-04-01	AM	2	2	Block 8	Session 2	Trial 10	B	C	BL	B
Taz	2019-04-01	AM	2	2	Block 8	Session 2	Trial 1	B	P	BL	B
Taz	2019-04-01	AM	2	2	Block 8	Session 2	Trial 2	B	C	BL	B
Taz	2019-04-01	AM	2	2	Block 8	Session 2	Trial 3	O	P	BR	B
Taz	2019-04-01	AM	2	2	Block 8	Session 2	Trial 4	O	C	BR	B
Taz	2019-04-01	AM	2	2	Block 8	Session 2	Trial 5	B	P	BL	O
Taz	2019-04-01	AM	2	2	Block 8	Session 2	Trial 6	O	C	BL	B
Taz	2019-04-01	AM	2	2	Block 8	Session 2	Trial 7	O	P	BR	O
Taz	2019-04-01	AM	2	2	Block 8	Session 2	Trial 8	B	C	BL	O
Taz	2019-04-01	AM	2	2	Block 8	Session 2	Trial 9	B	C	BR	B
Taz	2019-04-01	AM	2	2	Block 8	Session 2	Trial 10	O	P	BR	B
											15/20 CORRECT
Taz	2019-04-02	AM	2	2	Block 9	Session 1	Trial 1	B	P	BL	B
Taz	2019-04-02	AM	2	2	Block 9	Session 1	Trial 2	O	C	BR	B
Taz	2019-04-02	AM	2	2	Block 9	Session 1	Trial 3	B	C	BL	B
Taz	2019-04-02	AM	2	2	Block 9	Session 1	Trial 4	O	P	BR	B
Taz	2019-04-02	AM	2	2	Block 9	Session 1	Trial 5	B	C	BR	B
Taz	2019-04-02	AM	2	2	Block 9	Session 1	Trial 6	B	P	BL	O
Taz	2019-04-02	AM	2	2	Block 9	Session 1	Trial 7	O	P	BR	B
Taz	2019-04-02	AM	2	2	Block 9	Session 1	Trial 8	O	C	BL	B
Taz	2019-04-02	AM	2	2	Block 9	Session 1	Trial 9	B	P	BL	B
Taz	2019-04-02	AM	2	2	Block 9	Session 2	Trial 10	O	C	BR	B
Taz	2019-04-03	AM	2	2	Block 9	Session 2	Trial 1	B	C	BL	B
Taz	2019-04-03	AM	2	2	Block 9	Session 2	Trial 2	O	C	BR	B
Taz	2019-04-03	AM	2	2	Block 9	Session 2	Trial 3	B	P	BR	O
Taz	2019-04-03	AM	2	2	Block 9	Session 2	Trial 4	O	C	BL	B
Taz	2019-04-03	AM	2	2	Block 9	Session 2	Trial 5	O	P	BR	O
Taz	2019-04-03	AM	2	2	Block 9	Session 2	Trial 6	B	P	BL	B
Taz	2019-04-03	AM	2	2	Block 9	Session 2	Trial 7	B	C	BR	O
Taz	2019-04-03	AM	2	2	Block 9	Session 2	Trial 8	O	C	BL	O
Taz	2019-04-03	AM	2	2	Block 9	Session 2	Trial 9	B	P	BL	B
Taz	2019-04-03	AM	2	2	Block 9	Session 2	Trial 10	O	P	BR	B
											15/20 CORRECT
Taz	2019-04-04	AM	2	2	Block 10	Session 1	Trial 1	B	P	BR	B
Taz	2019-04-04	AM	2	2	Block 10	Session 1	Trial 2	O	C	BL	B
Taz	2019-04-04	AM	2	2	Block 10	Session 1	Trial 3	B	C	BR	B
Taz	2019-04-04	AM	2	2	Block 10	Session 1	Trial 4	O	P	BL	B
Taz	2019-04-04	AM	2	2	Block 10	Session 1	Trial 5	O	P	BR	O
Taz	2019-04-04	AM	2	2	Block 10	Session 1	Trial 6	B	C	BR	B
Taz	2019-04-04	AM	2	2	Block 10	Session 1	Trial 7	O	P	BL	B
Taz	2019-04-04	AM	2	2	Block 10	Session 1	Trial 8	B	C	BL	B
Taz	2019-04-04	AM	2	2	Block 10	Session 1	Trial 9	O	C	BR	O
Taz	2019-04-04	AM	2	2	Block 10	Session 2	Trial 10	B	P	BL	B
Taz	2019-04-04	AM	2	2	Block 10	Session 2	Trial 1	B	P	BL	O
Taz	2019-04-04	AM	2	2	Block 10	Session 2	Trial 2	B	C	BR	B
Taz	2019-04-04	AM	2	2	Block 10	Session 2	Trial 3	O	P	BR	O
Taz	2019-04-04	AM	2	2	Block 10	Session 2	Trial 4	B	C	BL	B
Taz	2019-04-04	AM	2	2	Block 10	Session 2	Trial 5	O	P	BR	O
Taz	2019-04-04	AM	2	2	Block 10	Session 2	Trial 6	B	P	BL	B
Taz	2019-04-04	AM	2	2	Block 10	Session 2	Trial 7	O	C	BL	B
Taz	2019-04-04	AM	2	2	Block 10	Session 2	Trial 8	B	P	BR	O
Taz	2019-04-04	AM	2	2	Block 10	Session 2	Trial 9	O	C	BR	B
Taz	2019-04-04	AM	2	2	Block 10	Session 2	Trial 10	O	C	BL	B
											14/20 CORRECT
Taz	2019-04-08	AM	2	2	Block 11	Session 1	Trial 1	O	P	BR	B
Taz	2019-04-08	AM	2	2	Block 11	Session 1	Trial 2	O	C	BL	B
Taz	2019-04-08	AM	2	2	Block 11	Session 1	Trial 3	B	C	BR	B
Taz	2019-04-08	AM	2	2	Block 11	Session 1	Trial 4	B	P	BR	B
Taz	2019-04-08	AM	2	2	Block 11	Session 1	Trial 5	O	C	BL	B
Taz	2019-04-08	AM	2	2	Block 11	Session 1	Trial 6	O	P	BL	O
Taz	2019-04-08	AM	2	2	Block 11	Session 1	Trial 7	B	P	BR	O
Taz	2019-04-08	AM	2	2	Block 11	Session 1	Trial 8	O	C	BR	B
Taz	2019-04-08	AM	2	2	Block 11	Session 1	Trial 9	B	C	BL	O
Taz	2019-04-08	AM	2	2	Block 11	Session 2	Trial 10	B	P	BL	B
Taz	2019-04-08	AM	2	2	Block 11	Session 2	Trial 1	B	P	BR	B
Taz	2019-04-08	AM	2	2	Block 11	Session 2	Trial 2	O	C	BR	B
Taz	2019-04-08	AM	2	2	Block 11	Session 2	Trial 3	B	P	BL	B
Taz	2019-04-08	AM	2	2	Block 11	Session 2	Trial 4	O	C	BL	O
Taz	2019-04-08	AM	2	2	Block 11	Session 2	Trial 5	O	C	BR	B
Taz	2019-04-08	AM	2	2	Block 11	Session 2	Trial 6	B	P	BL	B
Taz	2019-04-08	AM	2	2	Block 11	Session 2	Trial 7	O	P	BR	O
Taz	2019-04-08	AM	2	2	Block 11	Session 2	Trial 8	B	C	BL	B
Taz	2019-04-08	AM	2	2	Block 11	Session 2	Trial 9	B	C	BR	O
Taz	2019-04-08	AM	2	2	Block 11	Session 2	Trial 10	O	P	BL	O
											13/20 CORRECT
Taz	2019-04-09	AM	2	2	Block 12	Session 1	Trial 1	B	C	BL	B
Taz	2019-04-09	AM	2	2	Block 12	Session 1	Trial 2	B	P	BR	B
Taz	2019-04-09	AM	2	2	Block 12	Session 1	Trial 3	O	C	BR	B
Taz	2019-04-09	AM	2	2	Block 12	Session 1	Trial 4	O	C	BL	O
Taz	2019-04-09	AM	2	2	Block 12	Session 1	Trial 5	B	P	BR	B
Taz	2019-04-09	AM	2	2	Block 12	Session 1	Trial 6	B	P	BL	O
Taz	2019-04-09	AM	2	2	Block 12	Session 1	Trial 7	O	C	BR	B
Taz	2019-04-09	AM	2	2	Block 12	Session 1	Trial 8	O	C	BL	B
Taz	2019-04-09	AM	2	2	Block 12	Session 1	Trial 9	B	P	BL	O
Taz	2019-04-09	AM	2	2	Block 12	Session 2	Trial 10	O	P	BR	B
Taz	2019-04-09	AM	2	2	Block 12	Session 2	Trial 1	B	C	BL	B
Taz	2019-04-09	AM	2	2	Block 12	Session 2	Trial 2	B	C	BR	B
Taz	2019-04-09	AM	2	2	Block 12	Session 2	Trial 3	O	P	BR	B
Taz	2019-04-09	AM	2	2	Block 12	Session 2	Trial 4	B	P	BL	B
Taz	2019-04-09	AM	2	2	Block 12	Session 2	Trial 5	O	C	BR	B
Taz	2019-04-09	AM	2	2	Block 12	Session 2	Trial 6	B	P	BL	B
Taz	2019-04-09	AM	2	2	Block 12	Session 2	Trial 7	O	P	BL	B
Taz	2019-04-09	AM	2	2	Block 12	Session 2	Trial 8	B	C	BR	B
Taz	2019-04-09	AM	2	2	Block 12	Session 2	Trial 9	O	C	BL	B
Taz	2019-04-09	AM	2	2	Block 12	Session 2	Trial 10	O	P	BR	O
											16/20 CORRECT
Name	Date	Time	Experiment	Condition	Block	Session	Trial	E1's Side	First Experimenter	Switch?	Person Chosen
Taz	2019-04-11	AM	3	Demo	Block 1	Session 1	Trial 1	Left	UNBIASED	Yes (Front)	BIASED
Taz	2019-04-11	AM	3	Demo	Block 1	Session 1	Trial 2	Right	BIASED	Yes (Back)	UNBIASED
Taz	2019-04-11	AM	3	Demo	Block 1	Session 1	Trial 3	Left	BIASED	No	UNBIASED
Taz	2019-04-11	AM	3	Demo	Block 1	Session 1	Trial 4	Left	UNBIASED	Yes (Front)	BIASED
Taz	2019-04-11	AM	3	Demo	Block 1	Session 1	Trial 5	Right	BIASED	No	BIASED
Taz	2019-04-11	AM	3	Demo	Block 1	Session 1	Trial 6	Left	BIASED	No	BIASED
Taz	2019-04-11	AM	3	Demo	Block 1	Session 1	Trial 7	Right	UNBIASED	Yes (Front)	UNBIASED
Taz	2019-04-11	AM	3	Demo	Block 1	Session 1	Trial 8	Left	BIASED	Yes (Back)	UNBIASED
Taz	2019-04-11	AM	3	Demo	Block 1	Session 1	Trial 9	Right	UNBIASED	No	BIASED
Taz	2019-04-11	AM	3	Demo	Block 1	Session 2	Trial 10	Right	UNBIASED	No	BIASED
Taz	2019-04-11	AM	3	Demo	Block 1	Session 2	Trial 1	Left	BIASED	No	BIASED
Taz	2019-04-11	AM	3	Demo	Block 1	Session 2	Trial 2	Left	UNBIASED	Yes (Back)	BIASED
Taz	2019-04-11	AM	3	Demo	Block 1	Session 2	Trial 3	Right	UNBIASED	Yes (Front)	UNBIASED
Taz	2019-04-11	AM	3	Demo	Block 1	Session 2	Trial 4	Right	BIASED	No	UNBIASED
Taz	2019-04-11	AM	3	Demo	Block 1	Session 2	Trial 5	Left	UNBIASED	No	BIASED
Taz	2019-04-11	AM	3	Demo	Block 1	Session 2	Trial 6	Right	BIASED	Yes (Front)	UNBIASED
Taz	2019-04-11	AM	3	Demo	Block 1	Session 2	Trial 7	Right	BIASED	Yes (Back)	BIASED
Taz	2019-04-11	AM	3	Demo	Block 1	Session 2	Trial 8	Left	UNBIASED	No	UNBIASED
Taz	2019-04-11	AM	3	Demo	Block 1	Session 2	Trial 9	Right	BIASED	No	BIASED
Taz	2019-04-11	AM	3	Demo	Block 1	Session 2	Trial 10	Left	UNBIASED	Yes (Back)	BIASED
											12/20 BIASED EXP
Name	Date	Time	Experiment	Condition	Block	Session	Trial	E1's Side	First Experimenter	Switch?	Person Chosen
Taz	2019-04-11	AM	3	Demo	Demo	Session 1	Trial 1	Left	UNBIASED	No	UNBIASED
Taz	2019-04-11	AM	3	Demo	Demo	Session 1	Trial 2	Right	BIASED	Yes (Front)	BIASED
Taz	2019-04-11	AM	3	Demo	Demo	Session 1	Trial 3	Left	BIASED	No	BIASED
Taz	2019-04-11	AM	3	1	Block 1	Session 1	Trial 1	Right	UNBIASED	No	BIASED
Taz	2019-04-11	AM	3	1	Block 1	Session 1	Trial 2	Left	BIASED	Yes (Front)	UNBIASED
Taz	2019-04-11	AM	3	1	Block 1	Session 1	Trial 3	Left	UNBIASED	No	UNBIASED
Taz	2019-04-11	AM	3	1	Block 1	Session 1	Trial 4	Right	BIASED	Yes (Front)	BIASED
Taz	2019-04-11	AM	3	1	Block 1	Session 1	Trial 5	Left	UNBIASED	Yes (Back)	BIASED
Taz	2019-04-11	AM	3	1	Block 1	Session 1	Trial 6	Left	BIASED	No	BIASED
Taz	2019-04-11	AM	3	1	Block 1	Session 1	Trial 7	Right	UNBIASED	No	BIASED
Taz	2019-04-11	AM	3	1	Block 1	Session 1	Trial 8	Right	BIASED	Yes (Back)	BIASED
Taz	2019-04-11	AM	3	1	Block 1	Session 1	Trial 9	Left	BIASED	No	BIASED
Taz	2019-04-11	AM	3	1	Block 1	Session 2	Trial 10	Right	UNBIASED	Yes (Front)	BIASED
Taz	2019-04-11	AM	3	1	Block 1	Session 2	Trial 1	Left	UNBIASED	Yes (Back)	BIASED
Taz	2019-04-11	AM	3	1	Block 1	Session 2	Trial 2	Right	BIASED	Yes (Front)	BIASED
Taz	2019-04-11	AM	3	1	Block 1	Session 2	Trial 3	Left	BIASED	Yes (Front)	BIASED
Taz	2019-04-11	AM	3	1	Block 1	Session 2	Trial 4	Left	UNBIASED	Yes (Back)	BIASED
Taz	2019-04-11	AM	3	1	Block 1	Session 2	Trial 5	Right	BIASED	No	BIASED
Taz	2019-04-11	AM	3	1	Block 1	Session 2	Trial 6	Left	BIASED	No	BIASED
Taz	2019-04-11	AM	3	1	Block 1	Session 2	Trial 7	Right	UNBIASED	No	UNBIASED
Taz	2019-04-11	AM	3	1	Block 1	Session 2	Trial 8	Left	BIASED	Yes (Back)	BIASED
Taz	2019-04-11	AM	3	1	Block 1	Session 2	Trial 9	Right	UNBIASED	No	BIASED
Taz	2019-04-11	AM	3	1	Block 1	Session 2	Trial 10	Right	UNBIASED	No	BIASED
											17/20 BIASED EXP
